# Supplementary material for: GAMIBHEAR: whole-genome haplotype reconstruction from Genome Architecture Mapping data
Source: Bioinformatics. 2021 Apr 8;37(19):3128–35. doi: 10.1093/bioinformatics/btab238 (PMC8504635; doi:10.1093/bioinformatics/btab238)
Supplement: btab238_Supplementary_Data [file btab238_supplementary_data.zip]

Archive with 2 entries (2 files):
- 1123_F123_1NP_passedQC_4DN_IDs.csv
- GAMIBHEAR_Supplementary_final_submission_bioinformatics_April2021.pdf
