# Supplementary material for: GAMIBHEAR: whole-genome haplotype reconstruction from Genome Architecture Mapping data
Source: Bioinformatics. 2021 Apr 8;37(19):3128–35. doi: 10.1093/bioinformatics/btab238 (PMC8504635; doi:10.1093/bioinformatics/btab238)
Supplement: btab238_Supplementary_Data [file btab238_supplementary_data.zip › 1123_F123_1NP_passedQC_4DN_IDs.csv]

4DN_ID	Filename
4DNFI1F6ZLAO	f123_1NP_GAM171024_A01_1_S1_R1_001.fastq.gz
4DNFI2A3VJ1M	f123_1NP_GAM171024_B01_1_S2_R1_001.fastq.gz
4DNFI4O16UY1	f123_1NP_GAM171024_C01_1_S3_R1_001.fastq.gz
4DNFI8VMM4Z7	f123_1NP_GAM171024_D01_1_S4_R1_001.fastq.gz
4DNFIG64M9BO	f123_1NP_GAM171024_E01_1_S5_R1_001.fastq.gz
4DNFIULC3UW3	f123_1NP_GAM171024_F01_1_S6_R1_001.fastq.gz
4DNFIJA4GDEV	f123_1NP_GAM171024_H05_1_S40_R1_001.fastq.gz
4DNFIC6JMR5I	f123_1NP_GAM171130_A01_1_S1_R1_001.fastq.gz
4DNFI178CKVU	f123_1NP_GAM171130_A02_1_S9_R1_001.fastq.gz
4DNFIM1PQ427	f123_1NP_GAM171130_A03_1_S17_R1_001.fastq.gz
4DNFIVPSO5N5	f123_1NP_GAM171130_A05_1_S33_R1_001.fastq.gz
4DNFIE13HDEH	f123_1NP_GAM171130_A06_1_S41_R1_001.fastq.gz
4DNFIJ8WRWEB	f123_1NP_GAM171130_A07_1_S49_R1_001.fastq.gz
4DNFIEEGHCVR	f123_1NP_GAM171130_A08_1_S57_R1_001.fastq.gz
4DNFI24LK4AO	f123_1NP_GAM171130_A09_1_S65_R1_001.fastq.gz
4DNFIWGXRHW7	f123_1NP_GAM171130_A10_1_S73_R1_001.fastq.gz
4DNFIYFHFOOY	f123_1NP_GAM171130_A11_1_S81_R1_001.fastq.gz
4DNFIZKCUZB1	f123_1NP_GAM171130_B01_1_S2_R1_001.fastq.gz
4DNFI4MD332C	f123_1NP_GAM171130_B02_1_S10_R1_001.fastq.gz
4DNFIJ5QU5VN	f123_1NP_GAM171130_B03_1_S18_R1_001.fastq.gz
4DNFICT2JBDI	f123_1NP_GAM171130_B04_1_S26_R1_001.fastq.gz
4DNFI7CU5FAP	f123_1NP_GAM171130_B05_1_S34_R1_001.fastq.gz
4DNFIC71RGBG	f123_1NP_GAM171130_B06_1_S42_R1_001.fastq.gz
4DNFIHDBLL6W	f123_1NP_GAM171130_B07_1_S50_R1_001.fastq.gz
4DNFIBY751UN	f123_1NP_GAM171130_B08_1_S58_R1_001.fastq.gz
4DNFIMVUEBOX	f123_1NP_GAM171130_B09_1_S66_R1_001.fastq.gz
4DNFI6H1CGK7	f123_1NP_GAM171130_B10_1_S74_R1_001.fastq.gz
4DNFI637K925	f123_1NP_GAM171130_B11_1_S82_R1_001.fastq.gz
4DNFI5V9ZAID	f123_1NP_GAM171130_C01_1_S3_R1_001.fastq.gz
4DNFIPLYHW7R	f123_1NP_GAM171130_C02_1_S11_R1_001.fastq.gz
4DNFIRD3TDUX	f123_1NP_GAM171130_C03_1_S19_R1_001.fastq.gz
4DNFI6TJJBF6	f123_1NP_GAM171130_C04_1_S27_R1_001.fastq.gz
4DNFIQ14GHSK	f123_1NP_GAM171130_C05_1_S35_R1_001.fastq.gz
4DNFIKSA3GM4	f123_1NP_GAM171130_C06_1_S43_R1_001.fastq.gz
4DNFIZZ2SOHS	f123_1NP_GAM171130_C07_1_S51_R1_001.fastq.gz
4DNFI6JA1IE8	f123_1NP_GAM171130_C08_1_S59_R1_001.fastq.gz
4DNFIWKLGEWR	f123_1NP_GAM171130_C09_1_S67_R1_001.fastq.gz
4DNFIKR2KDB1	f123_1NP_GAM171130_C10_1_S75_R1_001.fastq.gz
4DNFI8QXXB8E	f123_1NP_GAM171130_C11_1_S83_R1_001.fastq.gz
4DNFIAAQYYR8	f123_1NP_GAM171130_D01_1_S4_R1_001.fastq.gz
4DNFIUSRJ4KE	f123_1NP_GAM171130_D02_1_S12_R1_001.fastq.gz
4DNFIB1UBOY8	f123_1NP_GAM171130_D03_1_S20_R1_001.fastq.gz
4DNFI9SZNRAS	f123_1NP_GAM171130_D04_1_S28_R1_001.fastq.gz
4DNFIC8LJQU2	f123_1NP_GAM171130_D06_1_S44_R1_001.fastq.gz
4DNFIXFWU3YR	f123_1NP_GAM171130_D08_1_S60_R1_001.fastq.gz
4DNFIR3YGUZF	f123_1NP_GAM171130_D09_1_S68_R1_001.fastq.gz
4DNFIDSFM86S	f123_1NP_GAM171130_D10_1_S76_R1_001.fastq.gz
4DNFISX1L9BP	f123_1NP_GAM171130_D11_1_S84_R1_001.fastq.gz
4DNFI59VC3LK	f123_1NP_GAM171130_E01_1_S5_R1_001.fastq.gz
4DNFI5HM8B1J	f123_1NP_GAM171130_E02_1_S13_R1_001.fastq.gz
4DNFI3CWQ2JS	f123_1NP_GAM171130_E03_1_S21_R1_001.fastq.gz
4DNFIH2VGY54	f123_1NP_GAM171130_E04_1_S29_R1_001.fastq.gz
4DNFISJSYKE5	f123_1NP_GAM171130_E08_1_S61_R1_001.fastq.gz
4DNFIPZSEXUC	f123_1NP_GAM171130_E10_1_S77_R1_001.fastq.gz
4DNFIGR87E3X	f123_1NP_GAM171130_E11_1_S85_R1_001.fastq.gz
4DNFICFCU8BQ	f123_1NP_GAM171130_F01_1_S6_R1_001.fastq.gz
4DNFIDQB74OR	f123_1NP_GAM171130_F02_1_S14_R1_001.fastq.gz
4DNFIY97AQY4	f123_1NP_GAM171130_F03_1_S22_R1_001.fastq.gz
4DNFI4RBSYKP	f123_1NP_GAM171130_F04_1_S30_R1_001.fastq.gz
4DNFIO79UU9R	f123_1NP_GAM171130_F08_1_S62_R1_001.fastq.gz
4DNFIMBW22FM	f123_1NP_GAM171130_F10_1_S78_R1_001.fastq.gz
4DNFI75X1XVV	f123_1NP_GAM171130_F11_1_S86_R1_001.fastq.gz
4DNFIB7SQX8X	f123_1NP_GAM171130_G01_1_S7_R1_001.fastq.gz
4DNFIIVLCU9O	f123_1NP_GAM171130_G02_1_S15_R1_001.fastq.gz
4DNFI865BJ41	f123_1NP_GAM171130_G03_1_S23_R1_001.fastq.gz
4DNFIAWNQVSG	f123_1NP_GAM171130_G04_1_S31_R1_001.fastq.gz
4DNFIUC785RU	f123_1NP_GAM171130_G10_1_S79_R1_001.fastq.gz
4DNFIRFLB5W1	f123_1NP_GAM171130_G11_1_S87_R1_001.fastq.gz
4DNFIJ7NH7HG	f123_1NP_GAM171130_H01_1_S8_R1_001.fastq.gz
4DNFIMOI6TK8	f123_1NP_GAM171130_H02_1_S16_R1_001.fastq.gz
4DNFI6EZ48XX	f123_1NP_GAM171130_H03_1_S24_R1_001.fastq.gz
4DNFIRKL33DY	f123_1NP_GAM171130_H04_1_S32_R1_001.fastq.gz
4DNFI9BE9LHR	f123_1NP_GAM171130_H05_1_S40_R1_001.fastq.gz
4DNFIMY6Q9RP	f123_1NP_GAM171221_A09_1_S65_R1_001.fastq.gz
4DNFIM8AHBVL	f123_1NP_GAM171221_B09_1_S66_R1_001.fastq.gz
4DNFIF8QOEM7	f123_1NP_GAM171221_C09_1_S67_R1_001.fastq.gz
4DNFIAHLRDFR	f123_1NP_GAM171221_D09_1_S68_R1_001.fastq.gz
4DNFI7F1C63B	f123_1NP_GAM171221_E09_1_S69_R1_001.fastq.gz
4DNFIKDE3KPQ	f123_1NP_GAM171221_F09_1_S70_R1_001.fastq.gz
4DNFIZWHWQCJ	f123_1NP_GAM171221_G09_1_S71_R1_001.fastq.gz
4DNFIZ88FIPS	f123_1NP_GAM180116_A01_2_S97_R1_001.fastq.gz
4DNFI44OR6TV	f123_1NP_GAM180116_A02_2_S105_R1_001.fastq.gz
4DNFIZURLHL4	f123_1NP_GAM180116_A03_2_S113_R1_001.fastq.gz
4DNFITG66SM7	f123_1NP_GAM180116_A04_2_S121_R1_001.fastq.gz
4DNFIGC7V3EJ	f123_1NP_GAM180116_A05_2_S129_R1_001.fastq.gz
4DNFINFFJH2G	f123_1NP_GAM180116_A06_2_S137_R1_001.fastq.gz
4DNFIOII6AJJ	f123_1NP_GAM180116_A09_2_S161_R1_001.fastq.gz
4DNFI1SXCOOS	f123_1NP_GAM180116_A10_1_S73_R1_001.fastq.gz
4DNFIH3OQKN1	f123_1NP_GAM180116_A11_1_S81_R1_001.fastq.gz
4DNFI1ERV41L	f123_1NP_GAM180116_A12_1_S89_R1_001.fastq.gz
4DNFIL77JVGG	f123_1NP_GAM180116_A12_2_S185_R1_001.fastq.gz
4DNFI16WIVSC	f123_1NP_GAM180116_B01_2_S98_R1_001.fastq.gz
4DNFIAIZYQON	f123_1NP_GAM180116_B02_2_S106_R1_001.fastq.gz
4DNFIBHPIL2O	f123_1NP_GAM180116_B03_2_S114_R1_001.fastq.gz
4DNFIGMLIV75	f123_1NP_GAM180116_B04_2_S122_R1_001.fastq.gz
4DNFI4KFCQ8B	f123_1NP_GAM180116_B07_2_S146_R1_001.fastq.gz
4DNFIYRNDW23	f123_1NP_GAM180116_B08_2_S154_R1_001.fastq.gz
4DNFIGP51AGC	f123_1NP_GAM180116_B09_2_S162_R1_001.fastq.gz
4DNFIP7HNOC3	f123_1NP_GAM180116_B11_1_S82_R1_001.fastq.gz
4DNFI232P9O3	f123_1NP_GAM180116_B11_2_S178_R1_001.fastq.gz
4DNFI7B36SUI	f123_1NP_GAM180116_B12_1_S90_R1_001.fastq.gz
4DNFIMJ29OGH	f123_1NP_GAM180116_C01_2_S99_R1_001.fastq.gz
4DNFI6BHXI2E	f123_1NP_GAM180116_C02_2_S107_R1_001.fastq.gz
4DNFI57I375O	f123_1NP_GAM180116_C03_2_S115_R1_001.fastq.gz
4DNFIVDY3PKC	f123_1NP_GAM180116_C04_2_S123_R1_001.fastq.gz
4DNFIZIQTGTF	f123_1NP_GAM180116_C05_2_S131_R1_001.fastq.gz
4DNFIW1N6GI6	f123_1NP_GAM180116_C06_2_S139_R1_001.fastq.gz
4DNFISUJVJ4R	f123_1NP_GAM180116_C07_2_S147_R1_001.fastq.gz
4DNFICSZQS5R	f123_1NP_GAM180116_C08_2_S155_R1_001.fastq.gz
4DNFIWIL5NUF	f123_1NP_GAM180116_C09_2_S163_R1_001.fastq.gz
4DNFI437P3U8	f123_1NP_GAM180116_C10_1_S75_R1_001.fastq.gz
4DNFIP3P8BDL	f123_1NP_GAM180116_C11_1_S83_R1_001.fastq.gz
4DNFI4H8M6UY	f123_1NP_GAM180116_C12_1_S91_R1_001.fastq.gz
4DNFI1XJ2I6L	f123_1NP_GAM180116_D01_2_S100_R1_001.fastq.gz
4DNFICK3EP4E	f123_1NP_GAM180116_D02_2_S108_R1_001.fastq.gz
4DNFI6MIRM1A	f123_1NP_GAM180116_D03_2_S116_R1_001.fastq.gz
4DNFIGP8U3PF	f123_1NP_GAM180116_D04_2_S124_R1_001.fastq.gz
4DNFIJHT43AU	f123_1NP_GAM180116_D05_2_S132_R1_001.fastq.gz
4DNFIUAZNUJV	f123_1NP_GAM180116_D06_2_S140_R1_001.fastq.gz
4DNFIY91G9T8	f123_1NP_GAM180116_D07_2_S148_R1_001.fastq.gz
4DNFIZNNFAEU	f123_1NP_GAM180116_D08_2_S156_R1_001.fastq.gz
4DNFIQXUZMPG	f123_1NP_GAM180116_D09_2_S164_R1_001.fastq.gz
4DNFIR7AEDIQ	f123_1NP_GAM180116_D10_1_S76_R1_001.fastq.gz
4DNFI1VLSJND	f123_1NP_GAM180116_D11_1_S84_R1_001.fastq.gz
4DNFI9IJLOA3	f123_1NP_GAM180116_D11_2_S180_R1_001.fastq.gz
4DNFINQQPQ1E	f123_1NP_GAM180116_D12_1_S92_R1_001.fastq.gz
4DNFIA2OY9CE	f123_1NP_GAM180116_E01_2_S101_R1_001.fastq.gz
4DNFIPYX7IUC	f123_1NP_GAM180116_E02_2_S109_R1_001.fastq.gz
4DNFIX8Q5FE9	f123_1NP_GAM180116_E03_2_S117_R1_001.fastq.gz
4DNFITY4SQI1	f123_1NP_GAM180116_E04_2_S125_R1_001.fastq.gz
4DNFIKNEGVV6	f123_1NP_GAM180116_E05_2_S133_R1_001.fastq.gz
4DNFILEP2UCR	f123_1NP_GAM180116_E06_2_S141_R1_001.fastq.gz
4DNFI1YS4UAI	f123_1NP_GAM180116_E07_2_S149_R1_001.fastq.gz
4DNFIOA1KZ53	f123_1NP_GAM180116_E08_2_S157_R1_001.fastq.gz
4DNFI5GNIZKM	f123_1NP_GAM180116_E09_2_S165_R1_001.fastq.gz
4DNFI5QCAWF6	f123_1NP_GAM180116_E10_1_S77_R1_001.fastq.gz
4DNFIT274JJW	f123_1NP_GAM180116_E11_1_S85_R1_001.fastq.gz
4DNFIT24Y4LT	f123_1NP_GAM180116_E11_2_S181_R1_001.fastq.gz
4DNFI6WKAIZC	f123_1NP_GAM180116_E12_1_S93_R1_001.fastq.gz
4DNFIK1Q1W15	f123_1NP_GAM180116_F01_2_S102_R1_001.fastq.gz
4DNFIBZ5W2GQ	f123_1NP_GAM180116_F02_2_S110_R1_001.fastq.gz
4DNFIKJMM2M4	f123_1NP_GAM180116_F03_2_S118_R1_001.fastq.gz
4DNFIG9G43D6	f123_1NP_GAM180116_F04_2_S126_R1_001.fastq.gz
4DNFIZP9BFU8	f123_1NP_GAM180116_F05_2_S134_R1_001.fastq.gz
4DNFI9AXMP4G	f123_1NP_GAM180116_F06_2_S142_R1_001.fastq.gz
4DNFI29MFLT7	f123_1NP_GAM180116_F07_2_S150_R1_001.fastq.gz
4DNFIN9CTNOI	f123_1NP_GAM180116_F08_2_S158_R1_001.fastq.gz
4DNFIPCZAG5E	f123_1NP_GAM180116_F09_2_S166_R1_001.fastq.gz
4DNFIAQTN1BM	f123_1NP_GAM180116_F10_1_S78_R1_001.fastq.gz
4DNFIDZKLG8B	f123_1NP_GAM180116_F11_1_S86_R1_001.fastq.gz
4DNFIBP6IFJR	f123_1NP_GAM180116_F11_2_S182_R1_001.fastq.gz
4DNFIS1FC1UV	f123_1NP_GAM180116_F12_1_S94_R1_001.fastq.gz
4DNFIMBXWIYX	f123_1NP_GAM180116_G01_2_S103_R1_001.fastq.gz
4DNFIDZXX326	f123_1NP_GAM180116_G02_2_S111_R1_001.fastq.gz
4DNFIP6RQADD	f123_1NP_GAM180116_G03_2_S119_R1_001.fastq.gz
4DNFI1IPY1H2	f123_1NP_GAM180116_G04_2_S127_R1_001.fastq.gz
4DNFIU12KTGS	f123_1NP_GAM180116_G05_2_S135_R1_001.fastq.gz
4DNFI2QVUKNQ	f123_1NP_GAM180116_G06_2_S143_R1_001.fastq.gz
4DNFIQYEZVZF	f123_1NP_GAM180116_G07_2_S151_R1_001.fastq.gz
4DNFIEFQPFYI	f123_1NP_GAM180116_G08_2_S159_R1_001.fastq.gz
4DNFIAVIKLZC	f123_1NP_GAM180116_G09_2_S167_R1_001.fastq.gz
4DNFIMWZFLU6	f123_1NP_GAM180116_G10_2_S175_R1_001.fastq.gz
4DNFIOD445A6	f123_1NP_GAM180116_G11_1_S87_R1_001.fastq.gz
4DNFIGCFDPFJ	f123_1NP_GAM180116_G12_1_S95_R1_001.fastq.gz
4DNFIL3B9QIX	f123_1NP_GAM180116_H01_2_S104_R1_001.fastq.gz
4DNFIDWZX537	f123_1NP_GAM180116_H02_2_S112_R1_001.fastq.gz
4DNFI5FB1TT1	f123_1NP_GAM180116_H03_2_S120_R1_001.fastq.gz
4DNFI7UR7IHB	f123_1NP_GAM180116_H04_2_S128_R1_001.fastq.gz
4DNFIAWIE247	f123_1NP_GAM180116_H05_2_S136_R1_001.fastq.gz
4DNFIINWT6A5	f123_1NP_GAM180116_H08_2_S160_R1_001.fastq.gz
4DNFIFMKAKSY	f123_1NP_GAM180116_H10_1_S80_R1_001.fastq.gz
4DNFIDY8CL5O	f123_1NP_GAM180116_H10_2_S176_R1_001.fastq.gz
4DNFIVUG4HRU	f123_1NP_GAM180116_H11_1_S88_R1_001.fastq.gz
4DNFIWYERQUP	f123_1NP_GAM180116_H12_1_S96_R1_001.fastq.gz
4DNFIMGYL3XT	f123_1NP_GAM180117_A04_2_S121_R1_001.fastq.gz
4DNFIZ2FL921	f123_1NP_GAM180117_A05_2_S129_R1_001.fastq.gz
4DNFIIOW37I2	f123_1NP_GAM180117_A06_2_S137_R1_001.fastq.gz
4DNFIWA6SFG2	f123_1NP_GAM180117_A07_2_S145_R1_001.fastq.gz
4DNFINKSGNB1	f123_1NP_GAM180117_A08_2_S153_R1_001.fastq.gz
4DNFISHDDC5M	f123_1NP_GAM180117_A09_2_S161_R1_001.fastq.gz
4DNFI4M129Z7	f123_1NP_GAM180117_A10_2_S169_R1_001.fastq.gz
4DNFI54OG53R	f123_1NP_GAM180117_A11_2_S177_R1_001.fastq.gz
4DNFI44AQX69	f123_1NP_GAM180117_A12_2_S185_R1_001.fastq.gz
4DNFIX73L253	f123_1NP_GAM180117_B04_2_S122_R1_001.fastq.gz
4DNFIAVC4TQT	f123_1NP_GAM180117_B05_2_S130_R1_001.fastq.gz
4DNFIIO5X5ZY	f123_1NP_GAM180117_B06_2_S138_R1_001.fastq.gz
4DNFICR1NLC1	f123_1NP_GAM180117_B07_2_S146_R1_001.fastq.gz
4DNFIH6EIM9H	f123_1NP_GAM180117_B08_2_S154_R1_001.fastq.gz
4DNFIX2STT5G	f123_1NP_GAM180117_B10_2_S170_R1_001.fastq.gz
4DNFITECX7ZR	f123_1NP_GAM180117_B11_2_S178_R1_001.fastq.gz
4DNFI8H3X66M	f123_1NP_GAM180117_B12_2_S186_R1_001.fastq.gz
4DNFIJB8YGO9	f123_1NP_GAM180117_C04_2_S123_R1_001.fastq.gz
4DNFIFPRODZD	f123_1NP_GAM180117_C05_2_S131_R1_001.fastq.gz
4DNFIDO3ORK9	f123_1NP_GAM180117_C06_2_S139_R1_001.fastq.gz
4DNFIX3YM9XP	f123_1NP_GAM180117_C08_2_S155_R1_001.fastq.gz
4DNFIQ94EZTN	f123_1NP_GAM180117_C09_2_S163_R1_001.fastq.gz
4DNFIEQ614UG	f123_1NP_GAM180117_C12_2_S187_R1_001.fastq.gz
4DNFIAPQYU1G	f123_1NP_GAM180117_D06_2_S140_R1_001.fastq.gz
4DNFIOCB6VGM	f123_1NP_GAM180117_D07_2_S148_R1_001.fastq.gz
4DNFIS2XRW39	f123_1NP_GAM180117_D08_2_S156_R1_001.fastq.gz
4DNFI59JMRNK	f123_1NP_GAM180117_D09_2_S164_R1_001.fastq.gz
4DNFIPMTJZA8	f123_1NP_GAM180117_D10_2_S172_R1_001.fastq.gz
4DNFII8J3YLB	f123_1NP_GAM180117_D11_2_S180_R1_001.fastq.gz
4DNFI7AFWURE	f123_1NP_GAM180117_D12_2_S188_R1_001.fastq.gz
4DNFIE3C6M89	f123_1NP_GAM180117_E04_2_S125_R1_001.fastq.gz
4DNFIGJWRFHH	f123_1NP_GAM180117_E05_2_S133_R1_001.fastq.gz
4DNFIGV2MOSP	f123_1NP_GAM180117_E06_2_S141_R1_001.fastq.gz
4DNFICZ8USKC	f123_1NP_GAM180117_E07_2_S149_R1_001.fastq.gz
4DNFIIWH932P	f123_1NP_GAM180117_E08_2_S157_R1_001.fastq.gz
4DNFITSF16Y1	f123_1NP_GAM180117_E09_2_S165_R1_001.fastq.gz
4DNFI9J72SMP	f123_1NP_GAM180117_E10_2_S173_R1_001.fastq.gz
4DNFI2GTDKFD	f123_1NP_GAM180117_E11_2_S181_R1_001.fastq.gz
4DNFIYRZUU7T	f123_1NP_GAM180117_E12_2_S189_R1_001.fastq.gz
4DNFIIONB4QV	f123_1NP_GAM180117_F05_2_S134_R1_001.fastq.gz
4DNFI5TKKA9O	f123_1NP_GAM180117_F06_2_S142_R1_001.fastq.gz
4DNFIAJKOB4K	f123_1NP_GAM180117_F07_2_S150_R1_001.fastq.gz
4DNFI2MZ9RV6	f123_1NP_GAM180117_F08_2_S158_R1_001.fastq.gz
4DNFITPRRDFV	f123_1NP_GAM180117_F09_2_S166_R1_001.fastq.gz
4DNFI749EEGR	f123_1NP_GAM180117_F10_2_S174_R1_001.fastq.gz
4DNFI77EEMOJ	f123_1NP_GAM180117_F12_2_S190_R1_001.fastq.gz
4DNFI7O2JXSH	f123_1NP_GAM180117_G04_2_S127_R1_001.fastq.gz
4DNFIYPZ4DAS	f123_1NP_GAM180117_G05_2_S135_R1_001.fastq.gz
4DNFISAD1BQN	f123_1NP_GAM180117_G06_2_S143_R1_001.fastq.gz
4DNFIPGVJPLY	f123_1NP_GAM180117_G07_2_S151_R1_001.fastq.gz
4DNFIIFOYSON	f123_1NP_GAM180117_G08_2_S159_R1_001.fastq.gz
4DNFIZPE3ZTD	f123_1NP_GAM180117_G09_2_S167_R1_001.fastq.gz
4DNFIOJHIPS2	f123_1NP_GAM180117_G10_2_S175_R1_001.fastq.gz
4DNFIS3WOQVT	f123_1NP_GAM180117_G12_2_S191_R1_001.fastq.gz
4DNFIUFH91V2	f123_1NP_GAM180117_H04_2_S128_R1_001.fastq.gz
4DNFITGPIH12	f123_1NP_GAM180117_H05_2_S136_R1_001.fastq.gz
4DNFIET9CDDI	f123_1NP_GAM180117_H07_2_S152_R1_001.fastq.gz
4DNFI6SXOPV1	f123_1NP_GAM180117_H08_2_S160_R1_001.fastq.gz
4DNFII71A1DG	f123_1NP_GAM180117_H09_2_S168_R1_001.fastq.gz
4DNFI4RV4157	f123_1NP_GAM180117_H10_2_S176_R1_001.fastq.gz
4DNFIWFWHKB7	f123_1NP_GAM180117_H11_2_S184_R1_001.fastq.gz
4DNFILDFU8X4	f123_1NP_GAM180123_A01_2_S97_R1_001.fastq.gz
4DNFI173SSL8	f123_1NP_GAM180123_A02_2_S105_R1_001.fastq.gz
4DNFIK9FB6QA	f123_1NP_GAM180123_A03_2_S113_R1_001.fastq.gz
4DNFIEGFP2D6	f123_1NP_GAM180123_A04_2_S121_R1_001.fastq.gz
4DNFIHB43ZMN	f123_1NP_GAM180123_A05_2_S129_R1_001.fastq.gz
4DNFIJ4EMGBH	f123_1NP_GAM180123_A06_2_S137_R1_001.fastq.gz
4DNFIQ1EY86B	f123_1NP_GAM180123_A08_2_S153_R1_001.fastq.gz
4DNFI8TCN5BB	f123_1NP_GAM180123_A09_2_S161_R1_001.fastq.gz
4DNFI8GEWS33	f123_1NP_GAM180123_A10_2_S169_R1_001.fastq.gz
4DNFIZPPIN9D	f123_1NP_GAM180123_A11_2_S177_R1_001.fastq.gz
4DNFIW7FUGS9	f123_1NP_GAM180123_B01_2_S98_R1_001.fastq.gz
4DNFI54P7MZP	f123_1NP_GAM180123_B02_2_S106_R1_001.fastq.gz
4DNFINJAVUND	f123_1NP_GAM180123_B03_2_S114_R1_001.fastq.gz
4DNFIEFLFUJA	f123_1NP_GAM180123_B04_2_S122_R1_001.fastq.gz
4DNFIQJPSXX4	f123_1NP_GAM180123_B05_2_S130_R1_001.fastq.gz
4DNFIMXEIXW2	f123_1NP_GAM180123_B07_2_S146_R1_001.fastq.gz
4DNFIFNNNA3A	f123_1NP_GAM180123_B09_2_S162_R1_001.fastq.gz
4DNFI3S5N99V	f123_1NP_GAM180123_B10_2_S170_R1_001.fastq.gz
4DNFIGA84JGV	f123_1NP_GAM180123_B11_2_S178_R1_001.fastq.gz
4DNFIQXYZHH1	f123_1NP_GAM180123_B12_2_S186_R1_001.fastq.gz
4DNFIOE5RGGH	f123_1NP_GAM180123_C01_2_S99_R1_001.fastq.gz
4DNFIN15L22C	f123_1NP_GAM180123_C02_2_S107_R1_001.fastq.gz
4DNFI838SRGU	f123_1NP_GAM180123_C03_2_S115_R1_001.fastq.gz
4DNFIHSUPPRQ	f123_1NP_GAM180123_C05_2_S131_R1_001.fastq.gz
4DNFI8WQ73EC	f123_1NP_GAM180123_C06_2_S139_R1_001.fastq.gz
4DNFI6ENOVK6	f123_1NP_GAM180123_C07_2_S147_R1_001.fastq.gz
4DNFIFD7OQR4	f123_1NP_GAM180123_C08_2_S155_R1_001.fastq.gz
4DNFIFUYE1YJ	f123_1NP_GAM180123_C09_2_S163_R1_001.fastq.gz
4DNFIBP5RUGQ	f123_1NP_GAM180123_C11_2_S179_R1_001.fastq.gz
4DNFI12N92GO	f123_1NP_GAM180123_C12_2_S187_R1_001.fastq.gz
4DNFIAQ5YUUC	f123_1NP_GAM180123_D01_2_S100_R1_001.fastq.gz
4DNFI3Q32446	f123_1NP_GAM180123_D02_2_S108_R1_001.fastq.gz
4DNFIQ31TRA9	f123_1NP_GAM180123_D03_2_S116_R1_001.fastq.gz
4DNFI2JH5QWA	f123_1NP_GAM180123_D04_2_S124_R1_001.fastq.gz
4DNFI5B1K3QZ	f123_1NP_GAM180123_D05_2_S132_R1_001.fastq.gz
4DNFIBLYV6E7	f123_1NP_GAM180123_D06_2_S140_R1_001.fastq.gz
4DNFID3EQRH3	f123_1NP_GAM180123_D07_2_S148_R1_001.fastq.gz
4DNFIXZJOUWB	f123_1NP_GAM180123_D08_2_S156_R1_001.fastq.gz
4DNFIADCTG6F	f123_1NP_GAM180123_D09_2_S164_R1_001.fastq.gz
4DNFIQACHHDX	f123_1NP_GAM180123_D10_2_S172_R1_001.fastq.gz
4DNFILI7MO4E	f123_1NP_GAM180123_D11_2_S180_R1_001.fastq.gz
4DNFIX16HUCF	f123_1NP_GAM180123_D12_2_S188_R1_001.fastq.gz
4DNFITICHV8L	f123_1NP_GAM180123_E01_2_S101_R1_001.fastq.gz
4DNFI1WS5DN1	f123_1NP_GAM180123_E02_2_S109_R1_001.fastq.gz
4DNFIPVCHZR1	f123_1NP_GAM180123_E03_2_S117_R1_001.fastq.gz
4DNFI1MVQDKD	f123_1NP_GAM180123_E04_2_S125_R1_001.fastq.gz
4DNFICUNVUD8	f123_1NP_GAM180123_E05_2_S133_R1_001.fastq.gz
4DNFIBOTGZ6E	f123_1NP_GAM180123_E06_2_S141_R1_001.fastq.gz
4DNFIUKA8QAQ	f123_1NP_GAM180123_E07_2_S149_R1_001.fastq.gz
4DNFI7JMPB1W	f123_1NP_GAM180123_E08_2_S157_R1_001.fastq.gz
4DNFIKAL8H8T	f123_1NP_GAM180123_E09_2_S165_R1_001.fastq.gz
4DNFIKWMM8RZ	f123_1NP_GAM180123_E12_2_S189_R1_001.fastq.gz
4DNFIS6MF669	f123_1NP_GAM180123_F01_2_S102_R1_001.fastq.gz
4DNFIHGYW73Q	f123_1NP_GAM180123_F02_2_S110_R1_001.fastq.gz
4DNFI8NOXPZG	f123_1NP_GAM180123_F03_2_S118_R1_001.fastq.gz
4DNFIF8UD2D6	f123_1NP_GAM180123_F04_2_S126_R1_001.fastq.gz
4DNFIAS1C5TZ	f123_1NP_GAM180123_F05_2_S134_R1_001.fastq.gz
4DNFIH25ADRC	f123_1NP_GAM180123_F06_2_S142_R1_001.fastq.gz
4DNFIBBX8IPS	f123_1NP_GAM180123_F07_2_S150_R1_001.fastq.gz
4DNFI2UQLOF8	f123_1NP_GAM180123_F08_2_S158_R1_001.fastq.gz
4DNFILZ9HOCO	f123_1NP_GAM180123_F09_2_S166_R1_001.fastq.gz
4DNFIOVC131Z	f123_1NP_GAM180123_F10_2_S174_R1_001.fastq.gz
4DNFIFIWN1KN	f123_1NP_GAM180123_F12_2_S190_R1_001.fastq.gz
4DNFIXWC76LK	f123_1NP_GAM180123_G01_2_S103_R1_001.fastq.gz
4DNFI3AGRJTQ	f123_1NP_GAM180123_G02_2_S111_R1_001.fastq.gz
4DNFINLTU7C9	f123_1NP_GAM180123_G03_2_S119_R1_001.fastq.gz
4DNFI7BX171T	f123_1NP_GAM180123_G04_2_S127_R1_001.fastq.gz
4DNFIZQWXJS9	f123_1NP_GAM180123_G05_2_S135_R1_001.fastq.gz
4DNFI7S44QMM	f123_1NP_GAM180123_G06_2_S143_R1_001.fastq.gz
4DNFICWXGNLM	f123_1NP_GAM180123_G08_2_S159_R1_001.fastq.gz
4DNFISO9QPP2	f123_1NP_GAM180123_G09_2_S167_R1_001.fastq.gz
4DNFI547NI38	f123_1NP_GAM180123_G10_2_S175_R1_001.fastq.gz
4DNFIPTA8RME	f123_1NP_GAM180123_G11_2_S183_R1_001.fastq.gz
4DNFIMPFR8EX	f123_1NP_GAM180123_G12_2_S191_R1_001.fastq.gz
4DNFI4B8BDJ1	f123_1NP_GAM180123_H01_2_S104_R1_001.fastq.gz
4DNFIZ6JQ5M8	f123_1NP_GAM180123_H02_2_S112_R1_001.fastq.gz
4DNFIHU7GFDU	f123_1NP_GAM180123_H03_2_S120_R1_001.fastq.gz
4DNFIWHGTXT9	f123_1NP_GAM180123_H04_2_S128_R1_001.fastq.gz
4DNFIGW4VJ2A	f123_1NP_GAM180123_H05_2_S136_R1_001.fastq.gz
4DNFISIVNB2J	f123_1NP_GAM180123_H06_2_S144_R1_001.fastq.gz
4DNFIEY9U3AU	f123_1NP_GAM180123_H07_2_S152_R1_001.fastq.gz
4DNFIX4L9VVJ	f123_1NP_GAM180123_H08_2_S160_R1_001.fastq.gz
4DNFIFUGM9UB	f123_1NP_GAM180123_H09_2_S168_R1_001.fastq.gz
4DNFISSVNDV8	f123_1NP_GAM180123_H10_2_S176_R1_001.fastq.gz
4DNFI74THNX9	f123_1NP_GAM180123_H11_2_S184_R1_001.fastq.gz
4DNFIG4T4HFO	f123_1NP_GAM180123_H12_2_S192_R1_001.fastq.gz
4DNFI1H7EX1J	f123_1NP_GAM180207_A02_1_S9_R1_001.fastq.gz
4DNFIF6N721B	f123_1NP_GAM180207_A03_1_S17_R1_001.fastq.gz
4DNFITCE5ZPK	f123_1NP_GAM180207_A04_1_S25_R1_001.fastq.gz
4DNFI59XO9L8	f123_1NP_GAM180207_A05_1_S33_R1_001.fastq.gz
4DNFIRV1H1V1	f123_1NP_GAM180207_A06_1_S41_R1_001.fastq.gz
4DNFIEHDF5BZ	f123_1NP_GAM180207_A07_1_S49_R1_001.fastq.gz
4DNFIYGVTFUC	f123_1NP_GAM180207_A09_1_S65_R1_001.fastq.gz
4DNFICX6PGHG	f123_1NP_GAM180207_A11_1_S81_R1_001.fastq.gz
4DNFIFZHB5X5	f123_1NP_GAM180207_B01_1_S2_R1_001.fastq.gz
4DNFIR9ZQCVL	f123_1NP_GAM180207_B02_1_S10_R1_001.fastq.gz
4DNFIV298FLA	f123_1NP_GAM180207_B03_1_S18_R1_001.fastq.gz
4DNFIAROVWE1	f123_1NP_GAM180207_B04_1_S26_R1_001.fastq.gz
4DNFITGGKMH8	f123_1NP_GAM180207_B07_1_S50_R1_001.fastq.gz
4DNFIF4QYUY5	f123_1NP_GAM180207_B08_1_S58_R1_001.fastq.gz
4DNFIC27FP4D	f123_1NP_GAM180207_B09_1_S66_R1_001.fastq.gz
4DNFIWVYXPXY	f123_1NP_GAM180207_B10_1_S74_R1_001.fastq.gz
4DNFIC6MI2QS	f123_1NP_GAM180207_C01_1_S3_R1_001.fastq.gz
4DNFINN3D5RM	f123_1NP_GAM180207_C02_1_S11_R1_001.fastq.gz
4DNFIEXOOA5J	f123_1NP_GAM180207_C03_1_S19_R1_001.fastq.gz
4DNFI47JBCY5	f123_1NP_GAM180207_C04_1_S27_R1_001.fastq.gz
4DNFI3IMRDLB	f123_1NP_GAM180207_C05_1_S35_R1_001.fastq.gz
4DNFIKWHBRGL	f123_1NP_GAM180207_C06_1_S43_R1_001.fastq.gz
4DNFI4IC16ZU	f123_1NP_GAM180207_C07_1_S51_R1_001.fastq.gz
4DNFIXCRJM2Z	f123_1NP_GAM180207_C08_1_S59_R1_001.fastq.gz
4DNFIJEZK11L	f123_1NP_GAM180207_C09_1_S67_R1_001.fastq.gz
4DNFIX5YM8QX	f123_1NP_GAM180207_C10_1_S75_R1_001.fastq.gz
4DNFI11OVBDS	f123_1NP_GAM180207_C11_1_S83_R1_001.fastq.gz
4DNFIUGLLSUS	f123_1NP_GAM180207_D02_1_S12_R1_001.fastq.gz
4DNFIHE7PTYZ	f123_1NP_GAM180207_D03_1_S20_R1_001.fastq.gz
4DNFI25VMOX6	f123_1NP_GAM180207_D04_1_S28_R1_001.fastq.gz
4DNFIDHLTPU1	f123_1NP_GAM180207_D05_1_S36_R1_001.fastq.gz
4DNFIFKWXB8J	f123_1NP_GAM180207_D06_1_S44_R1_001.fastq.gz
4DNFIWRWSTOT	f123_1NP_GAM180207_D07_1_S52_R1_001.fastq.gz
4DNFIRFTWQEV	f123_1NP_GAM180207_D08_1_S60_R1_001.fastq.gz
4DNFIWIP7N8V	f123_1NP_GAM180207_D09_1_S68_R1_001.fastq.gz
4DNFIALZG4VT	f123_1NP_GAM180207_D10_1_S76_R1_001.fastq.gz
4DNFI1CZ23AT	f123_1NP_GAM180207_D11_1_S84_R1_001.fastq.gz
4DNFI7F9KB4C	f123_1NP_GAM180207_E01_1_S5_R1_001.fastq.gz
4DNFIH8C81R8	f123_1NP_GAM180207_E04_1_S29_R1_001.fastq.gz
4DNFIWOTVGIC	f123_1NP_GAM180207_E06_1_S45_R1_001.fastq.gz
4DNFI5PMHWU1	f123_1NP_GAM180207_E07_1_S53_R1_001.fastq.gz
4DNFIS29DVBQ	f123_1NP_GAM180207_E08_1_S61_R1_001.fastq.gz
4DNFIUQAAXMQ	f123_1NP_GAM180207_E09_1_S69_R1_001.fastq.gz
4DNFIDUQQT7F	f123_1NP_GAM180207_E10_1_S77_R1_001.fastq.gz
4DNFISFWJB9J	f123_1NP_GAM180207_F02_1_S14_R1_001.fastq.gz
4DNFIE4EZH8G	f123_1NP_GAM180207_F03_1_S22_R1_001.fastq.gz
4DNFIZDAX74J	f123_1NP_GAM180207_F04_1_S30_R1_001.fastq.gz
4DNFIVDZJ2FX	f123_1NP_GAM180207_F05_1_S38_R1_001.fastq.gz
4DNFIUX5AN7W	f123_1NP_GAM180207_F07_1_S54_R1_001.fastq.gz
4DNFI3SKSCGB	f123_1NP_GAM180207_F08_1_S62_R1_001.fastq.gz
4DNFI8XEYP2J	f123_1NP_GAM180207_F09_1_S70_R1_001.fastq.gz
4DNFIBZ99UBO	f123_1NP_GAM180207_F10_1_S78_R1_001.fastq.gz
4DNFIOQOPMBJ	f123_1NP_GAM180207_F11_1_S86_R1_001.fastq.gz
4DNFI5HP73EC	f123_1NP_GAM180207_G01_1_S7_R1_001.fastq.gz
4DNFI9J6D9HB	f123_1NP_GAM180207_G02_1_S15_R1_001.fastq.gz
4DNFIQARO6KP	f123_1NP_GAM180207_G03_1_S23_R1_001.fastq.gz
4DNFIOCTIQAU	f123_1NP_GAM180207_G04_1_S31_R1_001.fastq.gz
4DNFIVDBE3W9	f123_1NP_GAM180207_G05_1_S39_R1_001.fastq.gz
4DNFIWAH6J1C	f123_1NP_GAM180207_G06_1_S47_R1_001.fastq.gz
4DNFIZS35D8S	f123_1NP_GAM180207_G07_1_S55_R1_001.fastq.gz
4DNFIYGJDCQ1	f123_1NP_GAM180207_G08_1_S63_R1_001.fastq.gz
4DNFIIM4DTAF	f123_1NP_GAM180207_G09_1_S71_R1_001.fastq.gz
4DNFIL3YAPGQ	f123_1NP_GAM180207_H01_1_S8_R1_001.fastq.gz
4DNFI8OTOTGO	f123_1NP_GAM180207_H02_1_S16_R1_001.fastq.gz
4DNFI8CH1XMZ	f123_1NP_GAM180207_H03_1_S24_R1_001.fastq.gz
4DNFIKRCIV2D	f123_1NP_GAM180207_H04_1_S32_R1_001.fastq.gz
4DNFI6SWZVUF	f123_1NP_GAM180207_H06_1_S48_R1_001.fastq.gz
4DNFI5CTHVNS	f123_1NP_GAM180207_H07_1_S56_R1_001.fastq.gz
4DNFITHI73QS	f123_1NP_GAM180207_H08_1_S64_R1_001.fastq.gz
4DNFIKI2E6SI	f123_1NP_GAM180207_H09_1_S72_R1_001.fastq.gz
4DNFISP4EDRI	f123_1NP_GAM180223_A01_2_S97_R1_001.fastq.gz
4DNFIRO8WAPJ	f123_1NP_GAM180223_A02_2_S105_R1_001.fastq.gz
4DNFIGZP4GNZ	f123_1NP_GAM180223_A03_1_S17_R1_001.fastq.gz
4DNFI2YGKN3E	f123_1NP_GAM180223_A03_2_S113_R1_001.fastq.gz
4DNFIKFLYH6Y	f123_1NP_GAM180223_A05_1_S33_R1_001.fastq.gz
4DNFI5PUXNA7	f123_1NP_GAM180223_A06_2_S137_R1_001.fastq.gz
4DNFIHLTRVPK	f123_1NP_GAM180223_A07_1_S49_R1_001.fastq.gz
4DNFIAKATRIM	f123_1NP_GAM180223_A09_1_S65_R1_001.fastq.gz
4DNFIVX6QPUO	f123_1NP_GAM180223_A09_2_S161_R1_001.fastq.gz
4DNFIBJMF8JB	f123_1NP_GAM180223_A12_2_S185_R1_001.fastq.gz
4DNFIHW4833S	f123_1NP_GAM180223_B01_1_S2_R1_001.fastq.gz
4DNFIYV357NI	f123_1NP_GAM180223_B01_2_S98_R1_001.fastq.gz
4DNFIFC1H2TL	f123_1NP_GAM180223_B02_1_S10_R1_001.fastq.gz
4DNFI9X3DVE8	f123_1NP_GAM180223_B02_2_S106_R1_001.fastq.gz
4DNFIJWTHWPT	f123_1NP_GAM180223_B03_1_S18_R1_001.fastq.gz
4DNFIFRERTKF	f123_1NP_GAM180223_B03_2_S114_R1_001.fastq.gz
4DNFIEK19EFI	f123_1NP_GAM180223_B04_1_S26_R1_001.fastq.gz
4DNFIK5K1WSM	f123_1NP_GAM180223_B04_2_S122_R1_001.fastq.gz
4DNFI7UC9JPC	f123_1NP_GAM180223_B05_1_S34_R1_001.fastq.gz
4DNFITIC89FA	f123_1NP_GAM180223_B06_1_S42_R1_001.fastq.gz
4DNFI8JJWI5M	f123_1NP_GAM180223_B06_2_S138_R1_001.fastq.gz
4DNFII1POFSE	f123_1NP_GAM180223_B07_1_S50_R1_001.fastq.gz
4DNFIT13AC38	f123_1NP_GAM180223_B07_2_S146_R1_001.fastq.gz
4DNFIOECW97N	f123_1NP_GAM180223_B08_2_S154_R1_001.fastq.gz
4DNFIP89W55R	f123_1NP_GAM180223_B09_1_S66_R1_001.fastq.gz
4DNFIMIJ2AC5	f123_1NP_GAM180223_B09_2_S162_R1_001.fastq.gz
4DNFIF1R1TW8	f123_1NP_GAM180223_B10_1_S74_R1_001.fastq.gz
4DNFI6K6JKET	f123_1NP_GAM180223_C01_1_S3_R1_001.fastq.gz
4DNFIG36FRA3	f123_1NP_GAM180223_C01_2_S99_R1_001.fastq.gz
4DNFI2IQT5LH	f123_1NP_GAM180223_C02_1_S11_R1_001.fastq.gz
4DNFI695EW6I	f123_1NP_GAM180223_C02_2_S107_R1_001.fastq.gz
4DNFIYAZ5LY2	f123_1NP_GAM180223_C03_1_S19_R1_001.fastq.gz
4DNFIWY3ZYJR	f123_1NP_GAM180223_C03_2_S115_R1_001.fastq.gz
4DNFI16D75LW	f123_1NP_GAM180223_C04_1_S27_R1_001.fastq.gz
4DNFIGD78Z8W	f123_1NP_GAM180223_C04_2_S123_R1_001.fastq.gz
4DNFIE3TF4LN	f123_1NP_GAM180223_C05_1_S35_R1_001.fastq.gz
4DNFI958I6DT	f123_1NP_GAM180223_C05_2_S131_R1_001.fastq.gz
4DNFI3WNOUZE	f123_1NP_GAM180223_C06_1_S43_R1_001.fastq.gz
4DNFICWBFGEL	f123_1NP_GAM180223_C06_2_S139_R1_001.fastq.gz
4DNFIBD92URU	f123_1NP_GAM180223_C07_1_S51_R1_001.fastq.gz
4DNFIUN1TD8B	f123_1NP_GAM180223_C08_1_S59_R1_001.fastq.gz
4DNFIXMZCJTD	f123_1NP_GAM180223_C09_1_S67_R1_001.fastq.gz
4DNFIO7XVOHZ	f123_1NP_GAM180223_C09_2_S163_R1_001.fastq.gz
4DNFIRMJX1VH	f123_1NP_GAM180223_C10_1_S75_R1_001.fastq.gz
4DNFI9WLM49X	f123_1NP_GAM180223_C10_2_S171_R1_001.fastq.gz
4DNFI1QVHK5L	f123_1NP_GAM180223_C12_2_S187_R1_001.fastq.gz
4DNFI2ZIG4T9	f123_1NP_GAM180223_D01_1_S4_R1_001.fastq.gz
4DNFI2EPM742	f123_1NP_GAM180223_D01_2_S100_R1_001.fastq.gz
4DNFIRH74XJO	f123_1NP_GAM180223_D02_1_S12_R1_001.fastq.gz
4DNFIDU3C136	f123_1NP_GAM180223_D02_2_S108_R1_001.fastq.gz
4DNFI41UZZ6T	f123_1NP_GAM180223_D03_1_S20_R1_001.fastq.gz
4DNFIJG7TVJ8	f123_1NP_GAM180223_D03_2_S116_R1_001.fastq.gz
4DNFIOSLPREY	f123_1NP_GAM180223_D04_1_S28_R1_001.fastq.gz
4DNFIW2UNOVO	f123_1NP_GAM180223_D05_1_S36_R1_001.fastq.gz
4DNFIRYI2ADD	f123_1NP_GAM180223_D05_2_S132_R1_001.fastq.gz
4DNFIK7KD4D6	f123_1NP_GAM180223_D06_1_S44_R1_001.fastq.gz
4DNFI68I3FLW	f123_1NP_GAM180223_D06_2_S140_R1_001.fastq.gz
4DNFICVC2JX6	f123_1NP_GAM180223_D07_1_S52_R1_001.fastq.gz
4DNFIABCL26R	f123_1NP_GAM180223_D08_1_S60_R1_001.fastq.gz
4DNFIJ6XN4IK	f123_1NP_GAM180223_D09_1_S68_R1_001.fastq.gz
4DNFI3MEBDQJ	f123_1NP_GAM180223_D09_2_S164_R1_001.fastq.gz
4DNFIA6FSMSL	f123_1NP_GAM180223_D10_1_S76_R1_001.fastq.gz
4DNFIC6IGTQH	f123_1NP_GAM180223_D10_2_S172_R1_001.fastq.gz
4DNFIRQULI7L	f123_1NP_GAM180223_D11_2_S180_R1_001.fastq.gz
4DNFIRKW7R4Z	f123_1NP_GAM180223_D12_2_S188_R1_001.fastq.gz
4DNFIEZIOHZE	f123_1NP_GAM180223_E01_1_S5_R1_001.fastq.gz
4DNFIRSTT159	f123_1NP_GAM180223_E01_2_S101_R1_001.fastq.gz
4DNFIEKO9BJE	f123_1NP_GAM180223_E02_1_S13_R1_001.fastq.gz
4DNFIXBI9XK4	f123_1NP_GAM180223_E02_2_S109_R1_001.fastq.gz
4DNFIJHLEB9Y	f123_1NP_GAM180223_E03_1_S21_R1_001.fastq.gz
4DNFI5WLGQW7	f123_1NP_GAM180223_E04_2_S125_R1_001.fastq.gz
4DNFI7K2IQ7Z	f123_1NP_GAM180223_E05_1_S37_R1_001.fastq.gz
4DNFIU22XQ64	f123_1NP_GAM180223_E05_2_S133_R1_001.fastq.gz
4DNFILXMNLQP	f123_1NP_GAM180223_E06_1_S45_R1_001.fastq.gz
4DNFIW6DTWHR	f123_1NP_GAM180223_E06_2_S141_R1_001.fastq.gz
4DNFIWF18SHL	f123_1NP_GAM180223_E07_1_S53_R1_001.fastq.gz
4DNFI33U7A55	f123_1NP_GAM180223_E07_2_S149_R1_001.fastq.gz
4DNFI8LIWXWO	f123_1NP_GAM180223_E08_1_S61_R1_001.fastq.gz
4DNFI4NCC8RG	f123_1NP_GAM180223_E08_2_S157_R1_001.fastq.gz
4DNFID9A65YF	f123_1NP_GAM180223_E09_1_S69_R1_001.fastq.gz
4DNFIN2WIG8V	f123_1NP_GAM180223_E09_2_S165_R1_001.fastq.gz
4DNFI5GUUO8I	f123_1NP_GAM180223_E10_1_S77_R1_001.fastq.gz
4DNFI3MUID6U	f123_1NP_GAM180223_E10_2_S173_R1_001.fastq.gz
4DNFITGWLT4B	f123_1NP_GAM180223_E12_2_S189_R1_001.fastq.gz
4DNFIKKVPGOF	f123_1NP_GAM180223_F01_1_S6_R1_001.fastq.gz
4DNFIREA6UFK	f123_1NP_GAM180223_F02_1_S14_R1_001.fastq.gz
4DNFI6YKDKW5	f123_1NP_GAM180223_F03_1_S22_R1_001.fastq.gz
4DNFI1JIWZI4	f123_1NP_GAM180223_F03_2_S118_R1_001.fastq.gz
4DNFIABFF3AF	f123_1NP_GAM180223_F04_1_S30_R1_001.fastq.gz
4DNFITQ28NAI	f123_1NP_GAM180223_F04_2_S126_R1_001.fastq.gz
4DNFIE4OEHUH	f123_1NP_GAM180223_F05_1_S38_R1_001.fastq.gz
4DNFIU4FJUE5	f123_1NP_GAM180223_F06_2_S142_R1_001.fastq.gz
4DNFIEUHT8TY	f123_1NP_GAM180223_F07_1_S54_R1_001.fastq.gz
4DNFIN3VL2RB	f123_1NP_GAM180223_F07_2_S150_R1_001.fastq.gz
4DNFINVXPXRQ	f123_1NP_GAM180223_F08_1_S62_R1_001.fastq.gz
4DNFIGLBPIUK	f123_1NP_GAM180223_F09_1_S70_R1_001.fastq.gz
4DNFIXRK3OY4	f123_1NP_GAM180223_F09_2_S166_R1_001.fastq.gz
4DNFI9ULB7TT	f123_1NP_GAM180223_F10_1_S78_R1_001.fastq.gz
4DNFIMI1EZWW	f123_1NP_GAM180223_F11_2_S182_R1_001.fastq.gz
4DNFI6Q8OCTQ	f123_1NP_GAM180223_F12_2_S190_R1_001.fastq.gz
4DNFI59CTJ1C	f123_1NP_GAM180223_G01_1_S7_R1_001.fastq.gz
4DNFIHXEA17W	f123_1NP_GAM180223_G02_1_S15_R1_001.fastq.gz
4DNFIEE1AKRL	f123_1NP_GAM180223_G02_2_S111_R1_001.fastq.gz
4DNFIOZXP7JI	f123_1NP_GAM180223_G03_1_S23_R1_001.fastq.gz
4DNFID9L6DDQ	f123_1NP_GAM180223_G03_2_S119_R1_001.fastq.gz
4DNFI6R92YJN	f123_1NP_GAM180223_G04_1_S31_R1_001.fastq.gz
4DNFI8UEGJHV	f123_1NP_GAM180223_G04_2_S127_R1_001.fastq.gz
4DNFI5I2EYNL	f123_1NP_GAM180223_G05_2_S135_R1_001.fastq.gz
4DNFIKZ6VA58	f123_1NP_GAM180223_G06_1_S47_R1_001.fastq.gz
4DNFIAOTNUB6	f123_1NP_GAM180223_G06_2_S143_R1_001.fastq.gz
4DNFIW8CXJTO	f123_1NP_GAM180223_G07_1_S55_R1_001.fastq.gz
4DNFI5TA7TOP	f123_1NP_GAM180223_G08_1_S63_R1_001.fastq.gz
4DNFIBIZLRZ1	f123_1NP_GAM180223_G09_2_S167_R1_001.fastq.gz
4DNFIRP8C231	f123_1NP_GAM180223_G10_1_S79_R1_001.fastq.gz
4DNFIO13SH83	f123_1NP_GAM180223_G10_2_S175_R1_001.fastq.gz
4DNFIB2G4QFB	f123_1NP_GAM180223_G11_2_S183_R1_001.fastq.gz
4DNFIMRMVC1R	f123_1NP_GAM180223_G12_2_S191_R1_001.fastq.gz
4DNFIEOLHKKQ	f123_1NP_GAM180223_H01_1_S8_R1_001.fastq.gz
4DNFIZISVCR9	f123_1NP_GAM180223_H01_2_S104_R1_001.fastq.gz
4DNFITW2AVN8	f123_1NP_GAM180223_H02_1_S16_R1_001.fastq.gz
4DNFIZT6EOZS	f123_1NP_GAM180223_H02_2_S112_R1_001.fastq.gz
4DNFIJAU6MIX	f123_1NP_GAM180223_H03_2_S120_R1_001.fastq.gz
4DNFIFRK2I3U	f123_1NP_GAM180223_H04_1_S32_R1_001.fastq.gz
4DNFIK6QAXCH	f123_1NP_GAM180223_H04_2_S128_R1_001.fastq.gz
4DNFI2IZWSPV	f123_1NP_GAM180223_H05_1_S40_R1_001.fastq.gz
4DNFIO1EJHY6	f123_1NP_GAM180223_H05_2_S136_R1_001.fastq.gz
4DNFIQ8JATOF	f123_1NP_GAM180223_H08_1_S64_R1_001.fastq.gz
4DNFIRJ95NRN	f123_1NP_GAM180223_H09_1_S72_R1_001.fastq.gz
4DNFIKSMWP3E	f123_1NP_GAM180223_H09_2_S168_R1_001.fastq.gz
4DNFIITHAQVI	f123_1NP_GAM180223_H10_2_S176_R1_001.fastq.gz
4DNFINAQWM79	f123_1NP_GAM180318_A08_1_S57_R1_001.fastq.gz
4DNFIPITYQ69	f123_1NP_GAM180318_A09_1_S65_R1_001.fastq.gz
4DNFIEIHD2DC	f123_1NP_GAM180318_B08_1_S58_R1_001.fastq.gz
4DNFI4ETVGUN	f123_1NP_GAM180318_B09_1_S66_R1_001.fastq.gz
4DNFIEOMG35H	f123_1NP_GAM180318_C08_1_S59_R1_001.fastq.gz
4DNFITQ2EYP9	f123_1NP_GAM180318_C09_1_S67_R1_001.fastq.gz
4DNFI4Y1OZUQ	f123_1NP_GAM180318_D08_1_S60_R1_001.fastq.gz
4DNFIMYV4ZPU	f123_1NP_GAM180318_D09_1_S68_R1_001.fastq.gz
4DNFIY9RP61X	f123_1NP_GAM180318_E08_1_S61_R1_001.fastq.gz
4DNFIFQU1YCQ	f123_1NP_GAM180318_E09_1_S69_R1_001.fastq.gz
4DNFIFQP39PU	f123_1NP_GAM180318_F08_1_S62_R1_001.fastq.gz
4DNFIJGDYNBJ	f123_1NP_GAM180318_F09_1_S70_R1_001.fastq.gz
4DNFICDCOFO3	f123_1NP_GAM180318_G08_1_S63_R1_001.fastq.gz
4DNFI27V8V29	f123_1NP_GAM180318_G09_1_S71_R1_001.fastq.gz
4DNFIIHC69ZI	f123_1NP_GAM180318_H09_1_S72_R1_001.fastq.gz
4DNFINNS74K3	f123_1NP_GAM180410_A01_1_S1_R1_001.fastq.gz
4DNFITS8E1AX	f123_1NP_GAM180410_A01_2_S97_R1_001.fastq.gz
4DNFIUJ3HMNX	f123_1NP_GAM180410_A02_1_S9_R1_001.fastq.gz
4DNFIGYSAH5U	f123_1NP_GAM180410_A02_2_S105_R1_001.fastq.gz
4DNFIDT9I5FO	f123_1NP_GAM180410_A03_1_S17_R1_001.fastq.gz
4DNFII4RZHOC	f123_1NP_GAM180410_A03_2_S113_R1_001.fastq.gz
4DNFI57GCMQI	f123_1NP_GAM180410_A04_2_S121_R1_001.fastq.gz
4DNFIZ1UKJCK	f123_1NP_GAM180410_A05_1_S33_R1_001.fastq.gz
4DNFI4K9WUSR	f123_1NP_GAM180410_A05_2_S129_R1_001.fastq.gz
4DNFIPNIBRVU	f123_1NP_GAM180410_A06_1_S41_R1_001.fastq.gz
4DNFI9N1Y92T	f123_1NP_GAM180410_A06_2_S137_R1_001.fastq.gz
4DNFIUZU2VF7	f123_1NP_GAM180410_A07_1_S49_R1_001.fastq.gz
4DNFITIAN38X	f123_1NP_GAM180410_A08_1_S57_R1_001.fastq.gz
4DNFIJI4ELB3	f123_1NP_GAM180410_A08_2_S153_R1_001.fastq.gz
4DNFI8EDY2Z1	f123_1NP_GAM180410_A09_1_S65_R1_001.fastq.gz
4DNFI1HWTF3E	f123_1NP_GAM180410_A09_2_S161_R1_001.fastq.gz
4DNFI8SRZ9BD	f123_1NP_GAM180410_A10_1_S73_R1_001.fastq.gz
4DNFII68R7SP	f123_1NP_GAM180410_A10_2_S169_R1_001.fastq.gz
4DNFIYY7YXEW	f123_1NP_GAM180410_A11_1_S81_R1_001.fastq.gz
4DNFI8RV2PBI	f123_1NP_GAM180410_A11_2_S177_R1_001.fastq.gz
4DNFI6X2PXFK	f123_1NP_GAM180410_A12_1_S89_R1_001.fastq.gz
4DNFIS747CTS	f123_1NP_GAM180410_B01_1_S2_R1_001.fastq.gz
4DNFIUNRGGGB	f123_1NP_GAM180410_B01_2_S98_R1_001.fastq.gz
4DNFIKFGH1UP	f123_1NP_GAM180410_B02_1_S10_R1_001.fastq.gz
4DNFI9FJ3DMY	f123_1NP_GAM180410_B03_1_S18_R1_001.fastq.gz
4DNFIDSDC49G	f123_1NP_GAM180410_B03_2_S114_R1_001.fastq.gz
4DNFIE2S5NGA	f123_1NP_GAM180410_B04_2_S122_R1_001.fastq.gz
4DNFINGA7EQJ	f123_1NP_GAM180410_B05_1_S34_R1_001.fastq.gz
4DNFI29ZNSQZ	f123_1NP_GAM180410_B05_2_S130_R1_001.fastq.gz
4DNFI3Q3HNWY	f123_1NP_GAM180410_B06_1_S42_R1_001.fastq.gz
4DNFITS1R2QT	f123_1NP_GAM180410_B07_1_S50_R1_001.fastq.gz
4DNFIXQ72S42	f123_1NP_GAM180410_B08_1_S58_R1_001.fastq.gz
4DNFIFEO5YWZ	f123_1NP_GAM180410_B08_2_S154_R1_001.fastq.gz
4DNFI16WOOM5	f123_1NP_GAM180410_B09_1_S66_R1_001.fastq.gz
4DNFI3QK8KWH	f123_1NP_GAM180410_B09_2_S162_R1_001.fastq.gz
4DNFIHOJK4HU	f123_1NP_GAM180410_B10_1_S74_R1_001.fastq.gz
4DNFIPCG9Y5R	f123_1NP_GAM180410_B10_2_S170_R1_001.fastq.gz
4DNFIW4ZOCOT	f123_1NP_GAM180410_B11_1_S82_R1_001.fastq.gz
4DNFIUZAPX82	f123_1NP_GAM180410_B11_2_S178_R1_001.fastq.gz
4DNFIW6MMSZ8	f123_1NP_GAM180410_B12_1_S90_R1_001.fastq.gz
4DNFIPM42DS4	f123_1NP_GAM180410_B12_2_S186_R1_001.fastq.gz
4DNFIE3G7M2P	f123_1NP_GAM180410_C01_1_S3_R1_001.fastq.gz
4DNFINECYPZT	f123_1NP_GAM180410_C01_2_S99_R1_001.fastq.gz
4DNFIB22JSND	f123_1NP_GAM180410_C02_1_S11_R1_001.fastq.gz
4DNFILT2RTPD	f123_1NP_GAM180410_C03_2_S115_R1_001.fastq.gz
4DNFIBXQ89BQ	f123_1NP_GAM180410_C04_2_S123_R1_001.fastq.gz
4DNFIXL5U94Z	f123_1NP_GAM180410_C05_1_S35_R1_001.fastq.gz
4DNFIMW497J4	f123_1NP_GAM180410_C05_2_S131_R1_001.fastq.gz
4DNFIYDGBXB6	f123_1NP_GAM180410_C06_1_S43_R1_001.fastq.gz
4DNFIZO2J2Q9	f123_1NP_GAM180410_C06_2_S139_R1_001.fastq.gz
4DNFINLC4ZGP	f123_1NP_GAM180410_C07_1_S51_R1_001.fastq.gz
4DNFIO99YJCN	f123_1NP_GAM180410_C07_2_S147_R1_001.fastq.gz
4DNFIF1Z3KGQ	f123_1NP_GAM180410_C08_1_S59_R1_001.fastq.gz
4DNFIV8DBT4I	f123_1NP_GAM180410_C08_2_S155_R1_001.fastq.gz
4DNFIUHW3NOX	f123_1NP_GAM180410_C09_2_S163_R1_001.fastq.gz
4DNFI28ENGF4	f123_1NP_GAM180410_C10_2_S171_R1_001.fastq.gz
4DNFI1MPQV7Y	f123_1NP_GAM180410_C11_1_S83_R1_001.fastq.gz
4DNFIDYBH4RT	f123_1NP_GAM180410_C11_2_S179_R1_001.fastq.gz
4DNFISC1FDXY	f123_1NP_GAM180410_C12_1_S91_R1_001.fastq.gz
4DNFIZSVDX3M	f123_1NP_GAM180410_C12_2_S187_R1_001.fastq.gz
4DNFIXHMLBMM	f123_1NP_GAM180410_D01_1_S4_R1_001.fastq.gz
4DNFIY9IJRMZ	f123_1NP_GAM180410_D01_2_S100_R1_001.fastq.gz
4DNFIJM5M7UJ	f123_1NP_GAM180410_D02_1_S12_R1_001.fastq.gz
4DNFI75U1ZBZ	f123_1NP_GAM180410_D02_2_S108_R1_001.fastq.gz
4DNFIDWFBIX6	f123_1NP_GAM180410_D03_1_S20_R1_001.fastq.gz
4DNFI2NZYMWQ	f123_1NP_GAM180410_D03_2_S116_R1_001.fastq.gz
4DNFIDKYQOAH	f123_1NP_GAM180410_D05_1_S36_R1_001.fastq.gz
4DNFI5ANF3GD	f123_1NP_GAM180410_D05_2_S132_R1_001.fastq.gz
4DNFIRAF1YUO	f123_1NP_GAM180410_D06_1_S44_R1_001.fastq.gz
4DNFIVI57GIP	f123_1NP_GAM180410_D06_2_S140_R1_001.fastq.gz
4DNFIR5XMW4H	f123_1NP_GAM180410_D07_1_S52_R1_001.fastq.gz
4DNFIBXQTD4D	f123_1NP_GAM180410_D07_2_S148_R1_001.fastq.gz
4DNFICAASCTU	f123_1NP_GAM180410_D08_1_S60_R1_001.fastq.gz
4DNFIGUOG5O6	f123_1NP_GAM180410_D08_2_S156_R1_001.fastq.gz
4DNFIZ3WOG3N	f123_1NP_GAM180410_D09_1_S68_R1_001.fastq.gz
4DNFI7XLNHVH	f123_1NP_GAM180410_D10_1_S76_R1_001.fastq.gz
4DNFILT7LROY	f123_1NP_GAM180410_D10_2_S172_R1_001.fastq.gz
4DNFIH62MZY8	f123_1NP_GAM180410_D11_1_S84_R1_001.fastq.gz
4DNFIIW2DSXZ	f123_1NP_GAM180410_D11_2_S180_R1_001.fastq.gz
4DNFIGNV9H3E	f123_1NP_GAM180410_D12_1_S92_R1_001.fastq.gz
4DNFIR1OSX88	f123_1NP_GAM180410_D12_2_S188_R1_001.fastq.gz
4DNFI1659QP7	f123_1NP_GAM180410_E01_1_S5_R1_001.fastq.gz
4DNFIOCFR4B4	f123_1NP_GAM180410_E01_2_S101_R1_001.fastq.gz
4DNFII7D5OII	f123_1NP_GAM180410_E02_2_S109_R1_001.fastq.gz
4DNFIGRJSO25	f123_1NP_GAM180410_E03_1_S21_R1_001.fastq.gz
4DNFI8DX8DM7	f123_1NP_GAM180410_E03_2_S117_R1_001.fastq.gz
4DNFIFMI2JXR	f123_1NP_GAM180410_E04_2_S125_R1_001.fastq.gz
4DNFI7VJUJ1A	f123_1NP_GAM180410_E05_1_S37_R1_001.fastq.gz
4DNFIWUF4ZOQ	f123_1NP_GAM180410_E05_2_S133_R1_001.fastq.gz
4DNFIXHKR15M	f123_1NP_GAM180410_E06_1_S45_R1_001.fastq.gz
4DNFIU814P39	f123_1NP_GAM180410_E06_2_S141_R1_001.fastq.gz
4DNFICPR4ZLW	f123_1NP_GAM180410_E07_1_S53_R1_001.fastq.gz
4DNFIDC6PZP9	f123_1NP_GAM180410_E07_2_S149_R1_001.fastq.gz
4DNFIOQSMZ5T	f123_1NP_GAM180410_E08_1_S61_R1_001.fastq.gz
4DNFIBXF69RM	f123_1NP_GAM180410_E08_2_S157_R1_001.fastq.gz
4DNFIQEJWXUU	f123_1NP_GAM180410_E09_1_S69_R1_001.fastq.gz
4DNFIQGR4WF9	f123_1NP_GAM180410_E09_2_S165_R1_001.fastq.gz
4DNFIX4FU8CO	f123_1NP_GAM180410_E10_1_S77_R1_001.fastq.gz
4DNFI6EPLKET	f123_1NP_GAM180410_E10_2_S173_R1_001.fastq.gz
4DNFIGPEOFP8	f123_1NP_GAM180410_E11_1_S85_R1_001.fastq.gz
4DNFICV99XMF	f123_1NP_GAM180410_E11_2_S181_R1_001.fastq.gz
4DNFIW55869F	f123_1NP_GAM180410_E12_1_S93_R1_001.fastq.gz
4DNFI6U822YE	f123_1NP_GAM180410_F01_1_S6_R1_001.fastq.gz
4DNFIOSDEVAI	f123_1NP_GAM180410_F01_2_S102_R1_001.fastq.gz
4DNFIPTK2R6W	f123_1NP_GAM180410_F02_1_S14_R1_001.fastq.gz
4DNFIM9GHGHB	f123_1NP_GAM180410_F02_2_S110_R1_001.fastq.gz
4DNFI9ANHK9C	f123_1NP_GAM180410_F03_1_S22_R1_001.fastq.gz
4DNFIOH95X6L	f123_1NP_GAM180410_F03_2_S118_R1_001.fastq.gz
4DNFI2J4VOZN	f123_1NP_GAM180410_F05_1_S38_R1_001.fastq.gz
4DNFIKOFS8DG	f123_1NP_GAM180410_F05_2_S134_R1_001.fastq.gz
4DNFI6QMJAE9	f123_1NP_GAM180410_F06_1_S46_R1_001.fastq.gz
4DNFI7CAGT7T	f123_1NP_GAM180410_F06_2_S142_R1_001.fastq.gz
4DNFILK4TGTF	f123_1NP_GAM180410_F07_1_S54_R1_001.fastq.gz
4DNFIQKRH3AK	f123_1NP_GAM180410_F07_2_S150_R1_001.fastq.gz
4DNFIIWSYKAT	f123_1NP_GAM180410_F08_1_S62_R1_001.fastq.gz
4DNFIOARMTYA	f123_1NP_GAM180410_F08_2_S158_R1_001.fastq.gz
4DNFI35QB35X	f123_1NP_GAM180410_F09_1_S70_R1_001.fastq.gz
4DNFIEG7D4EC	f123_1NP_GAM180410_F09_2_S166_R1_001.fastq.gz
4DNFIBY9MV8H	f123_1NP_GAM180410_F10_1_S78_R1_001.fastq.gz
4DNFIHI3TMOC	f123_1NP_GAM180410_F10_2_S174_R1_001.fastq.gz
4DNFIZPCNFQL	f123_1NP_GAM180410_F11_1_S86_R1_001.fastq.gz
4DNFIFK734T5	f123_1NP_GAM180410_F11_2_S182_R1_001.fastq.gz
4DNFIMAOT3TL	f123_1NP_GAM180410_F12_1_S94_R1_001.fastq.gz
4DNFIP7XWQ85	f123_1NP_GAM180410_F12_2_S190_R1_001.fastq.gz
4DNFIUCEGAPO	f123_1NP_GAM180410_G01_1_S7_R1_001.fastq.gz
4DNFIHR1BXUJ	f123_1NP_GAM180410_G01_2_S103_R1_001.fastq.gz
4DNFI8VYK6U9	f123_1NP_GAM180410_G02_1_S15_R1_001.fastq.gz
4DNFIWWHHDE6	f123_1NP_GAM180410_G03_1_S23_R1_001.fastq.gz
4DNFIC7CZTNN	f123_1NP_GAM180410_G03_2_S119_R1_001.fastq.gz
4DNFI1JJYYMB	f123_1NP_GAM180410_G04_2_S127_R1_001.fastq.gz
4DNFIWC4626G	f123_1NP_GAM180410_G05_1_S39_R1_001.fastq.gz
4DNFID9ZDKD7	f123_1NP_GAM180410_G05_2_S135_R1_001.fastq.gz
4DNFI1UKWLTJ	f123_1NP_GAM180410_G06_2_S143_R1_001.fastq.gz
4DNFI2KZCIJ2	f123_1NP_GAM180410_G07_2_S151_R1_001.fastq.gz
4DNFIJ6DIP2U	f123_1NP_GAM180410_G08_1_S63_R1_001.fastq.gz
4DNFIB3NVA2O	f123_1NP_GAM180410_G08_2_S159_R1_001.fastq.gz
4DNFI1U5IAX9	f123_1NP_GAM180410_G09_1_S71_R1_001.fastq.gz
4DNFI4AAMF9C	f123_1NP_GAM180410_G09_2_S167_R1_001.fastq.gz
4DNFIJEG6RWT	f123_1NP_GAM180410_G10_1_S79_R1_001.fastq.gz
4DNFI7AOX1L3	f123_1NP_GAM180410_G10_2_S175_R1_001.fastq.gz
4DNFINHWMWJ7	f123_1NP_GAM180410_G11_1_S87_R1_001.fastq.gz
4DNFIDEWWNJI	f123_1NP_GAM180410_G11_2_S183_R1_001.fastq.gz
4DNFI3YI8481	f123_1NP_GAM180410_G12_1_S95_R1_001.fastq.gz
4DNFIRTE24TC	f123_1NP_GAM180410_G12_2_S191_R1_001.fastq.gz
4DNFIH6HU4KO	f123_1NP_GAM180410_H01_1_S8_R1_001.fastq.gz
4DNFILSKLI4N	f123_1NP_GAM180410_H01_2_S104_R1_001.fastq.gz
4DNFIPQ4EVYN	f123_1NP_GAM180410_H02_1_S16_R1_001.fastq.gz
4DNFIDUJUIYW	f123_1NP_GAM180410_H02_2_S112_R1_001.fastq.gz
4DNFILRZLT6M	f123_1NP_GAM180410_H03_1_S24_R1_001.fastq.gz
4DNFIRPICRLH	f123_1NP_GAM180410_H03_2_S120_R1_001.fastq.gz
4DNFIZL4I17Z	f123_1NP_GAM180410_H04_2_S128_R1_001.fastq.gz
4DNFIZLWJGUO	f123_1NP_GAM180410_H05_1_S40_R1_001.fastq.gz
4DNFIES7QACV	f123_1NP_GAM180410_H05_2_S136_R1_001.fastq.gz
4DNFIF6ASLGI	f123_1NP_GAM180410_H06_1_S48_R1_001.fastq.gz
4DNFIX18U1AB	f123_1NP_GAM180410_H06_2_S144_R1_001.fastq.gz
4DNFIU7OKNCU	f123_1NP_GAM180410_H07_1_S56_R1_001.fastq.gz
4DNFIS6HT5T7	f123_1NP_GAM180410_H08_1_S64_R1_001.fastq.gz
4DNFI1OYJAIR	f123_1NP_GAM180410_H08_2_S160_R1_001.fastq.gz
4DNFI5XGM696	f123_1NP_GAM180410_H09_1_S72_R1_001.fastq.gz
4DNFIEQFDZZY	f123_1NP_GAM180410_H09_2_S168_R1_001.fastq.gz
4DNFIUI1UILY	f123_1NP_GAM180410_H10_1_S80_R1_001.fastq.gz
4DNFIMZ3BJ91	f123_1NP_GAM180410_H10_2_S176_R1_001.fastq.gz
4DNFIWKNE2MW	f123_1NP_GAM180410_H11_2_S184_R1_001.fastq.gz
4DNFIAE8X64H	f123_1NP_GAM180410_H12_1_S96_R1_001.fastq.gz
4DNFIZBJR4TX	f123_1NP_GAM180410_H12_2_S192_R1_001.fastq.gz
4DNFIOUYYHLF	f123_1NP_GAM180426_A07_1_S49_R1_001.fastq.gz
4DNFITQUO9MM	f123_1NP_GAM180426_A08_1_S57_R1_001.fastq.gz
4DNFIR4E9AXD	f123_1NP_GAM180426_A09_1_S65_R1_001.fastq.gz
4DNFIOAW1WHR	f123_1NP_GAM180426_A10_1_S73_R1_001.fastq.gz
4DNFIRQABNDV	f123_1NP_GAM180426_A11_1_S81_R1_001.fastq.gz
4DNFI9L8D6WP	f123_1NP_GAM180426_B07_1_S50_R1_001.fastq.gz
4DNFITNEXDQJ	f123_1NP_GAM180426_B08_1_S58_R1_001.fastq.gz
4DNFIL8JS2I2	f123_1NP_GAM180426_B09_1_S66_R1_001.fastq.gz
4DNFIIFZZN2Y	f123_1NP_GAM180426_B10_1_S74_R1_001.fastq.gz
4DNFIK2IIUCN	f123_1NP_GAM180426_B12_1_S90_R1_001.fastq.gz
4DNFI7AU51NH	f123_1NP_GAM180426_C07_1_S51_R1_001.fastq.gz
4DNFIINZ7699	f123_1NP_GAM180426_C08_1_S59_R1_001.fastq.gz
4DNFIMPCLEG7	f123_1NP_GAM180426_C09_1_S67_R1_001.fastq.gz
4DNFIDTMUSX2	f123_1NP_GAM180426_C11_1_S83_R1_001.fastq.gz
4DNFIO6KI1QS	f123_1NP_GAM180426_C12_1_S91_R1_001.fastq.gz
4DNFIZAG4M35	f123_1NP_GAM180426_D07_1_S52_R1_001.fastq.gz
4DNFIMW6QEX2	f123_1NP_GAM180426_D08_1_S60_R1_001.fastq.gz
4DNFIECXHWYD	f123_1NP_GAM180426_D09_1_S68_R1_001.fastq.gz
4DNFIDJQT87L	f123_1NP_GAM180426_D10_1_S76_R1_001.fastq.gz
4DNFITDFBMHU	f123_1NP_GAM180426_D11_1_S84_R1_001.fastq.gz
4DNFINWBCDY3	f123_1NP_GAM180426_D12_1_S92_R1_001.fastq.gz
4DNFICJCOP69	f123_1NP_GAM180426_E09_1_S69_R1_001.fastq.gz
4DNFIZDTR99T	f123_1NP_GAM180426_E11_1_S85_R1_001.fastq.gz
4DNFITGMXFDN	f123_1NP_GAM180426_E12_1_S93_R1_001.fastq.gz
4DNFIL6T16UB	f123_1NP_GAM180426_F07_1_S54_R1_001.fastq.gz
4DNFI1WBLH9Q	f123_1NP_GAM180426_F08_1_S62_R1_001.fastq.gz
4DNFI3IRAM8M	f123_1NP_GAM180426_F09_1_S70_R1_001.fastq.gz
4DNFIJCCHUA6	f123_1NP_GAM180426_F10_1_S78_R1_001.fastq.gz
4DNFIJ4CQ6PP	f123_1NP_GAM180426_F11_1_S86_R1_001.fastq.gz
4DNFISG2GBAX	f123_1NP_GAM180426_G07_1_S55_R1_001.fastq.gz
4DNFILHT27S2	f123_1NP_GAM180426_G08_1_S63_R1_001.fastq.gz
4DNFI6C1DZIL	f123_1NP_GAM180426_G09_1_S71_R1_001.fastq.gz
4DNFILLU6DNS	f123_1NP_GAM180426_G10_1_S79_R1_001.fastq.gz
4DNFIAEZGHQX	f123_1NP_GAM180426_G11_1_S87_R1_001.fastq.gz
4DNFI576V5JS	f123_1NP_GAM180426_G12_1_S95_R1_001.fastq.gz
4DNFIJUPD2YQ	f123_1NP_GAM180426_H07_1_S56_R1_001.fastq.gz
4DNFIPNRCUSX	f123_1NP_GAM180426_H09_1_S72_R1_001.fastq.gz
4DNFI9K4LGCM	f123_1NP_GAM180426_H10_1_S80_R1_001.fastq.gz
4DNFI7QRKSJD	f123_1NP_GAM180426_H12_1_S96_R1_001.fastq.gz
4DNFIP8L9H76	f123_1NP_GAM180511_A03_2_S113_R1_001.fastq.gz
4DNFIKI4TUGM	f123_1NP_GAM180511_A04_2_S121_R1_001.fastq.gz
4DNFIZYTVF97	f123_1NP_GAM180511_A05_2_S129_R1_001.fastq.gz
4DNFIVN2XNXR	f123_1NP_GAM180511_A06_2_S137_R1_001.fastq.gz
4DNFI8EVD4E1	f123_1NP_GAM180511_A07_2_S145_R1_001.fastq.gz
4DNFI5UVKXOS	f123_1NP_GAM180511_A08_2_S153_R1_001.fastq.gz
4DNFIFFS4PSY	f123_1NP_GAM180511_A10_1_S73_R1_001.fastq.gz
4DNFIVPD6Y55	f123_1NP_GAM180511_A10_2_S169_R1_001.fastq.gz
4DNFI9AC2U4D	f123_1NP_GAM180511_A11_1_S81_R1_001.fastq.gz
4DNFI6O239QO	f123_1NP_GAM180511_A11_2_S177_R1_001.fastq.gz
4DNFIO2XQ69K	f123_1NP_GAM180511_A12_1_S89_R1_001.fastq.gz
4DNFITBL8S6J	f123_1NP_GAM180511_A12_2_S185_R1_001.fastq.gz
4DNFILTU95OG	f123_1NP_GAM180511_B01_2_S98_R1_001.fastq.gz
4DNFIF1HFMDH	f123_1NP_GAM180511_B02_2_S106_R1_001.fastq.gz
4DNFINQHHOFU	f123_1NP_GAM180511_B03_2_S114_R1_001.fastq.gz
4DNFIZ3UPRAJ	f123_1NP_GAM180511_B04_2_S122_R1_001.fastq.gz
4DNFIM198J4C	f123_1NP_GAM180511_B05_2_S130_R1_001.fastq.gz
4DNFIJ8JRG7N	f123_1NP_GAM180511_B06_2_S138_R1_001.fastq.gz
4DNFISAO3ZTZ	f123_1NP_GAM180511_B07_2_S146_R1_001.fastq.gz
4DNFIFSXZE3M	f123_1NP_GAM180511_B08_2_S154_R1_001.fastq.gz
4DNFI4EI9U2M	f123_1NP_GAM180511_B10_1_S74_R1_001.fastq.gz
4DNFIZNPD5ID	f123_1NP_GAM180511_B10_2_S170_R1_001.fastq.gz
4DNFICPSWXUD	f123_1NP_GAM180511_B11_1_S82_R1_001.fastq.gz
4DNFI9PZHLGG	f123_1NP_GAM180511_B11_2_S178_R1_001.fastq.gz
4DNFID96KIXO	f123_1NP_GAM180511_B12_1_S90_R1_001.fastq.gz
4DNFIDCR8R6B	f123_1NP_GAM180511_B12_2_S186_R1_001.fastq.gz
4DNFIL7PDZG4	f123_1NP_GAM180511_C01_2_S99_R1_001.fastq.gz
4DNFI7R7LSKX	f123_1NP_GAM180511_C02_2_S107_R1_001.fastq.gz
4DNFIJOZ345X	f123_1NP_GAM180511_C03_2_S115_R1_001.fastq.gz
4DNFI1M24IWC	f123_1NP_GAM180511_C04_2_S123_R1_001.fastq.gz
4DNFI26ZPLVV	f123_1NP_GAM180511_C05_2_S131_R1_001.fastq.gz
4DNFILF8D9T7	f123_1NP_GAM180511_C06_2_S139_R1_001.fastq.gz
4DNFIP41TSBI	f123_1NP_GAM180511_C07_2_S147_R1_001.fastq.gz
4DNFIEKFGC16	f123_1NP_GAM180511_C08_2_S155_R1_001.fastq.gz
4DNFIF427ACZ	f123_1NP_GAM180511_C09_2_S163_R1_001.fastq.gz
4DNFIFOVI3A9	f123_1NP_GAM180511_C10_1_S75_R1_001.fastq.gz
4DNFIXEB4RHO	f123_1NP_GAM180511_C10_2_S171_R1_001.fastq.gz
4DNFIRSC58ZR	f123_1NP_GAM180511_C11_1_S83_R1_001.fastq.gz
4DNFIWHMXQ3N	f123_1NP_GAM180511_C12_1_S91_R1_001.fastq.gz
4DNFIHC6QOMP	f123_1NP_GAM180511_D02_2_S108_R1_001.fastq.gz
4DNFIMYUSVAI	f123_1NP_GAM180511_D03_2_S116_R1_001.fastq.gz
4DNFIFAF6QSF	f123_1NP_GAM180511_D04_2_S124_R1_001.fastq.gz
4DNFIJ5OZ1AK	f123_1NP_GAM180511_D05_2_S132_R1_001.fastq.gz
4DNFIGQMC4CJ	f123_1NP_GAM180511_D06_2_S140_R1_001.fastq.gz
4DNFIAVJMAK6	f123_1NP_GAM180511_D08_2_S156_R1_001.fastq.gz
4DNFI22X4GAQ	f123_1NP_GAM180511_D09_2_S164_R1_001.fastq.gz
4DNFIL7Z26GS	f123_1NP_GAM180511_D10_1_S76_R1_001.fastq.gz
4DNFI4V9ISJL	f123_1NP_GAM180511_D10_2_S172_R1_001.fastq.gz
4DNFIF28NUAE	f123_1NP_GAM180511_D11_1_S84_R1_001.fastq.gz
4DNFIQP3ZDZB	f123_1NP_GAM180511_D11_2_S180_R1_001.fastq.gz
4DNFIO14V3QB	f123_1NP_GAM180511_D12_1_S92_R1_001.fastq.gz
4DNFI2EK1D1V	f123_1NP_GAM180511_D12_2_S188_R1_001.fastq.gz
4DNFIZBFDYBN	f123_1NP_GAM180511_E01_2_S101_R1_001.fastq.gz
4DNFIZWSSR6A	f123_1NP_GAM180511_E02_2_S109_R1_001.fastq.gz
4DNFIZRYRUMH	f123_1NP_GAM180511_E03_2_S117_R1_001.fastq.gz
4DNFIIFSR7PQ	f123_1NP_GAM180511_E04_2_S125_R1_001.fastq.gz
4DNFI2S9UKIS	f123_1NP_GAM180511_E05_2_S133_R1_001.fastq.gz
4DNFIKQ87QPG	f123_1NP_GAM180511_E06_2_S141_R1_001.fastq.gz
4DNFIZLSHZC8	f123_1NP_GAM180511_E08_2_S157_R1_001.fastq.gz
4DNFIG25RVCY	f123_1NP_GAM180511_E09_2_S165_R1_001.fastq.gz
4DNFI3C3M9WG	f123_1NP_GAM180511_E10_1_S77_R1_001.fastq.gz
4DNFI48JR6H8	f123_1NP_GAM180511_E10_2_S173_R1_001.fastq.gz
4DNFIJ13LV7Z	f123_1NP_GAM180511_E11_1_S85_R1_001.fastq.gz
4DNFIFKZSJWE	f123_1NP_GAM180511_E12_1_S93_R1_001.fastq.gz
4DNFIDTDPN79	f123_1NP_GAM180511_E12_2_S189_R1_001.fastq.gz
4DNFIOCCBAMJ	f123_1NP_GAM180511_F01_2_S102_R1_001.fastq.gz
4DNFIOAQ8THG	f123_1NP_GAM180511_F02_2_S110_R1_001.fastq.gz
4DNFILSVIQM7	f123_1NP_GAM180511_F03_2_S118_R1_001.fastq.gz
4DNFIZHBKOXD	f123_1NP_GAM180511_F04_2_S126_R1_001.fastq.gz
4DNFIOF2RWAT	f123_1NP_GAM180511_F05_2_S134_R1_001.fastq.gz
4DNFITH58XU3	f123_1NP_GAM180511_F06_2_S142_R1_001.fastq.gz
4DNFILHX7P4Q	f123_1NP_GAM180511_F08_2_S158_R1_001.fastq.gz
4DNFIWS8PT5B	f123_1NP_GAM180511_F09_2_S166_R1_001.fastq.gz
4DNFI92IJS1X	f123_1NP_GAM180511_F10_1_S78_R1_001.fastq.gz
4DNFIZZE5QX2	f123_1NP_GAM180511_F10_2_S174_R1_001.fastq.gz
4DNFIEYVM9QQ	f123_1NP_GAM180511_F11_1_S86_R1_001.fastq.gz
4DNFI2K4XDLA	f123_1NP_GAM180511_F12_1_S94_R1_001.fastq.gz
4DNFI3FZHS7L	f123_1NP_GAM180511_F12_2_S190_R1_001.fastq.gz
4DNFISNTKL2K	f123_1NP_GAM180511_G01_2_S103_R1_001.fastq.gz
4DNFIKRYUKY9	f123_1NP_GAM180511_G02_2_S111_R1_001.fastq.gz
4DNFIE4OTC4P	f123_1NP_GAM180511_G03_2_S119_R1_001.fastq.gz
4DNFIU6N1C18	f123_1NP_GAM180511_G04_2_S127_R1_001.fastq.gz
4DNFIQKQX3TI	f123_1NP_GAM180511_G05_2_S135_R1_001.fastq.gz
4DNFIDBI4XA9	f123_1NP_GAM180511_G06_2_S143_R1_001.fastq.gz
4DNFIY3Y9WQ8	f123_1NP_GAM180511_G08_2_S159_R1_001.fastq.gz
4DNFIIEA9Z5I	f123_1NP_GAM180511_G10_1_S79_R1_001.fastq.gz
4DNFIK1J17II	f123_1NP_GAM180511_G10_2_S175_R1_001.fastq.gz
4DNFIYCHQ1U1	f123_1NP_GAM180511_G11_1_S87_R1_001.fastq.gz
4DNFIVTVU4DC	f123_1NP_GAM180511_G11_2_S183_R1_001.fastq.gz
4DNFIIN52WIO	f123_1NP_GAM180511_G12_1_S95_R1_001.fastq.gz
4DNFIECSFEU7	f123_1NP_GAM180511_G12_2_S191_R1_001.fastq.gz
4DNFI5AFMQPU	f123_1NP_GAM180511_H01_2_S104_R1_001.fastq.gz
4DNFIDWVNSKS	f123_1NP_GAM180511_H02_2_S112_R1_001.fastq.gz
4DNFIR1RWCES	f123_1NP_GAM180511_H04_2_S128_R1_001.fastq.gz
4DNFI7FW4D48	f123_1NP_GAM180511_H05_2_S136_R1_001.fastq.gz
4DNFIAWLA1TV	f123_1NP_GAM180511_H06_2_S144_R1_001.fastq.gz
4DNFIPXIUBOQ	f123_1NP_GAM180511_H07_2_S152_R1_001.fastq.gz
4DNFI7LJHDJK	f123_1NP_GAM180511_H08_2_S160_R1_001.fastq.gz
4DNFI7WD8EFG	f123_1NP_GAM180511_H10_1_S80_R1_001.fastq.gz
4DNFIMTW5QNF	f123_1NP_GAM180511_H10_2_S176_R1_001.fastq.gz
4DNFI81LCWM3	f123_1NP_GAM180511_H11_1_S88_R1_001.fastq.gz
4DNFI5HLVTDO	f123_1NP_GAM180511_H11_2_S184_R1_001.fastq.gz
4DNFI1Z8YU9M	f123_1NP_GAM180511_H12_1_S96_R1_001.fastq.gz
4DNFI7RA2ZVF	f123_1NP_GAM180716_A04_2_S121_R1_001.fastq.gz
4DNFI6KJ6HH4	f123_1NP_GAM180716_A05_2_S129_R1_001.fastq.gz
4DNFI64J6OLO	f123_1NP_GAM180716_A06_1_S41_R1_001.fastq.gz
4DNFII6IC33F	f123_1NP_GAM180716_A06_2_S137_R1_001.fastq.gz
4DNFIKWA9VKO	f123_1NP_GAM180716_A07_1_S49_R1_001.fastq.gz
4DNFIAJGKQ3T	f123_1NP_GAM180716_A11_2_S177_R1_001.fastq.gz
4DNFIWHGYDVZ	f123_1NP_GAM180716_A12_2_S185_R1_001.fastq.gz
4DNFI73BYRA3	f123_1NP_GAM180716_B04_2_S122_R1_001.fastq.gz
4DNFIIO9KTQF	f123_1NP_GAM180716_B05_2_S130_R1_001.fastq.gz
4DNFIV5R2GZW	f123_1NP_GAM180716_B06_1_S42_R1_001.fastq.gz
4DNFI6JXJY5I	f123_1NP_GAM180716_B06_2_S138_R1_001.fastq.gz
4DNFIIWTV75E	f123_1NP_GAM180716_B07_1_S50_R1_001.fastq.gz
4DNFIH1FPFM9	f123_1NP_GAM180716_B11_2_S178_R1_001.fastq.gz
4DNFI8TZ61BD	f123_1NP_GAM180716_C04_2_S123_R1_001.fastq.gz
4DNFIV68UHM3	f123_1NP_GAM180716_C05_2_S131_R1_001.fastq.gz
4DNFII84PXJ1	f123_1NP_GAM180716_C06_1_S43_R1_001.fastq.gz
4DNFI882VYXA	f123_1NP_GAM180716_C06_2_S139_R1_001.fastq.gz
4DNFI6KBUR2O	f123_1NP_GAM180716_C07_1_S51_R1_001.fastq.gz
4DNFI77XEO6M	f123_1NP_GAM180716_C11_2_S179_R1_001.fastq.gz
4DNFIYPIFEPZ	f123_1NP_GAM180716_C12_2_S187_R1_001.fastq.gz
4DNFIWGQUM9Y	f123_1NP_GAM180716_D04_2_S124_R1_001.fastq.gz
4DNFIYU7H5NX	f123_1NP_GAM180716_D05_2_S132_R1_001.fastq.gz
4DNFIZ7XXZTU	f123_1NP_GAM180716_D06_1_S44_R1_001.fastq.gz
4DNFISJOXF5Y	f123_1NP_GAM180716_D06_2_S140_R1_001.fastq.gz
4DNFI4U1428S	f123_1NP_GAM180716_D07_1_S52_R1_001.fastq.gz
4DNFIXGPGPYG	f123_1NP_GAM180716_D11_2_S180_R1_001.fastq.gz
4DNFIMHXDI1I	f123_1NP_GAM180716_D12_2_S188_R1_001.fastq.gz
4DNFIV5OPRVA	f123_1NP_GAM180716_E04_2_S125_R1_001.fastq.gz
4DNFIK5PXMX1	f123_1NP_GAM180716_E05_2_S133_R1_001.fastq.gz
4DNFIPHX52GH	f123_1NP_GAM180716_E06_1_S45_R1_001.fastq.gz
4DNFI3M8QHD1	f123_1NP_GAM180716_E06_2_S141_R1_001.fastq.gz
4DNFI7VT752Y	f123_1NP_GAM180716_E07_1_S53_R1_001.fastq.gz
4DNFIXM4253Y	f123_1NP_GAM180716_E11_2_S181_R1_001.fastq.gz
4DNFI5PZC8SW	f123_1NP_GAM180716_E12_2_S189_R1_001.fastq.gz
4DNFIUXEK97D	f123_1NP_GAM180716_F04_2_S126_R1_001.fastq.gz
4DNFI4VLZFO2	f123_1NP_GAM180716_F05_2_S134_R1_001.fastq.gz
4DNFIQC29Y7Y	f123_1NP_GAM180716_F06_1_S46_R1_001.fastq.gz
4DNFI73CT5Y3	f123_1NP_GAM180716_F06_2_S142_R1_001.fastq.gz
4DNFI8LB2LTE	f123_1NP_GAM180716_F07_1_S54_R1_001.fastq.gz
4DNFIS9XT6WP	f123_1NP_GAM180716_F11_2_S182_R1_001.fastq.gz
4DNFIWLV9HM8	f123_1NP_GAM180716_F12_2_S190_R1_001.fastq.gz
4DNFI82ZC9JM	f123_1NP_GAM180716_G04_2_S127_R1_001.fastq.gz
4DNFIL7TAEHR	f123_1NP_GAM180716_G05_2_S135_R1_001.fastq.gz
4DNFINKBUTI4	f123_1NP_GAM180716_G06_1_S47_R1_001.fastq.gz
4DNFIN49FQ4A	f123_1NP_GAM180716_G06_2_S143_R1_001.fastq.gz
4DNFIWF7HK2N	f123_1NP_GAM180716_G07_1_S55_R1_001.fastq.gz
4DNFIS9O2UX4	f123_1NP_GAM180716_G11_2_S183_R1_001.fastq.gz
4DNFI6BJLLYD	f123_1NP_GAM180716_G12_2_S191_R1_001.fastq.gz
4DNFIJ1VK9R9	f123_1NP_GAM180716_H04_2_S128_R1_001.fastq.gz
4DNFIDN5DZW9	f123_1NP_GAM180716_H05_2_S136_R1_001.fastq.gz
4DNFIDSZ5E4H	f123_1NP_GAM180716_H06_1_S48_R1_001.fastq.gz
4DNFIOLFOKBT	f123_1NP_GAM180716_H06_2_S144_R1_001.fastq.gz
4DNFILS6KB9Z	f123_1NP_GAM180716_H11_2_S184_R1_001.fastq.gz
4DNFIR41VDC1	f123_1NP_GAM180716_H12_2_S192_R1_001.fastq.gz
4DNFIRVUMGK2	f123_1NP_GAM180812_A01_1_S1_R1_001.fastq.gz
4DNFIAPH6F2Q	f123_1NP_GAM180812_A02_1_S9_R1_001.fastq.gz
4DNFIXT6Z3OH	f123_1NP_GAM180812_A04_1_S25_R1_001.fastq.gz
4DNFIL8RKF4H	f123_1NP_GAM180812_A05_2_S129_R1_001.fastq.gz
4DNFIF33LQTT	f123_1NP_GAM180812_A06_1_S41_R1_001.fastq.gz
4DNFIO51I2WW	f123_1NP_GAM180812_A07_1_S49_R1_001.fastq.gz
4DNFI8J27TCS	f123_1NP_GAM180812_A07_2_S145_R1_001.fastq.gz
4DNFIXGRNTFA	f123_1NP_GAM180812_A08_1_S57_R1_001.fastq.gz
4DNFIONVK4VC	f123_1NP_GAM180812_A08_2_S153_R1_001.fastq.gz
4DNFI3N3ZUGP	f123_1NP_GAM180812_A09_1_S65_R1_001.fastq.gz
4DNFIDI2VCZ2	f123_1NP_GAM180812_A09_2_S161_R1_001.fastq.gz
4DNFIQE3Z4QI	f123_1NP_GAM180812_A10_1_S73_R1_001.fastq.gz
4DNFIXT29P5L	f123_1NP_GAM180812_A10_2_S169_R1_001.fastq.gz
4DNFIKF7GL2Q	f123_1NP_GAM180812_B01_1_S2_R1_001.fastq.gz
4DNFIV9VXY54	f123_1NP_GAM180812_B01_2_S98_R1_001.fastq.gz
4DNFI1TFHC9F	f123_1NP_GAM180812_B02_1_S10_R1_001.fastq.gz
4DNFICBR5CLI	f123_1NP_GAM180812_B02_2_S106_R1_001.fastq.gz
4DNFITECSGJE	f123_1NP_GAM180812_B03_1_S18_R1_001.fastq.gz
4DNFIWZT839C	f123_1NP_GAM180812_B03_2_S114_R1_001.fastq.gz
4DNFIGVYK43W	f123_1NP_GAM180812_B04_1_S26_R1_001.fastq.gz
4DNFIY9692FX	f123_1NP_GAM180812_B04_2_S122_R1_001.fastq.gz
4DNFIPAREWIX	f123_1NP_GAM180812_B05_1_S34_R1_001.fastq.gz
4DNFIUCU96MQ	f123_1NP_GAM180812_B05_2_S130_R1_001.fastq.gz
4DNFIRZWEZWW	f123_1NP_GAM180812_B06_1_S42_R1_001.fastq.gz
4DNFI2NMYKYX	f123_1NP_GAM180812_B07_2_S146_R1_001.fastq.gz
4DNFIX5LIMLR	f123_1NP_GAM180812_B08_1_S58_R1_001.fastq.gz
4DNFIWXDM284	f123_1NP_GAM180812_B08_2_S154_R1_001.fastq.gz
4DNFIUNRSGDF	f123_1NP_GAM180812_B09_1_S66_R1_001.fastq.gz
4DNFIBJ4QMB8	f123_1NP_GAM180812_B09_2_S162_R1_001.fastq.gz
4DNFITJ6H32A	f123_1NP_GAM180812_B10_1_S74_R1_001.fastq.gz
4DNFI4GLJJYC	f123_1NP_GAM180812_B10_2_S170_R1_001.fastq.gz
4DNFIOXLGLHQ	f123_1NP_GAM180812_B11_1_S82_R1_001.fastq.gz
4DNFI57CSVKK	f123_1NP_GAM180812_B11_2_S178_R1_001.fastq.gz
4DNFIYB51F9Y	f123_1NP_GAM180812_C02_1_S11_R1_001.fastq.gz
4DNFIYMBTOZA	f123_1NP_GAM180812_C02_2_S107_R1_001.fastq.gz
4DNFI188AMZN	f123_1NP_GAM180812_C03_1_S19_R1_001.fastq.gz
4DNFIJ3K1IDC	f123_1NP_GAM180812_C04_1_S27_R1_001.fastq.gz
4DNFIW1QTXSW	f123_1NP_GAM180812_C04_2_S123_R1_001.fastq.gz
4DNFI6ZO5X5Q	f123_1NP_GAM180812_C05_1_S35_R1_001.fastq.gz
4DNFIP83D2WO	f123_1NP_GAM180812_C05_2_S131_R1_001.fastq.gz
4DNFIQS4WS5F	f123_1NP_GAM180812_C06_1_S43_R1_001.fastq.gz
4DNFIVJBR2TT	f123_1NP_GAM180812_C07_1_S51_R1_001.fastq.gz
4DNFIW6H4C1X	f123_1NP_GAM180812_C07_2_S147_R1_001.fastq.gz
4DNFIJY6OFQ2	f123_1NP_GAM180812_C08_2_S155_R1_001.fastq.gz
4DNFIS6INJNY	f123_1NP_GAM180812_C09_2_S163_R1_001.fastq.gz
4DNFIWUTK4GJ	f123_1NP_GAM180812_C10_1_S75_R1_001.fastq.gz
4DNFIMB5KOGH	f123_1NP_GAM180812_C10_2_S171_R1_001.fastq.gz
4DNFIBX3O2TF	f123_1NP_GAM180812_C11_1_S83_R1_001.fastq.gz
4DNFIWHT7YGM	f123_1NP_GAM180812_C11_2_S179_R1_001.fastq.gz
4DNFIXBAJRMD	f123_1NP_GAM180812_C12_2_S187_R1_001.fastq.gz
4DNFIQ3YID3S	f123_1NP_GAM180812_D01_1_S4_R1_001.fastq.gz
4DNFIG7S4L5S	f123_1NP_GAM180812_D01_2_S100_R1_001.fastq.gz
4DNFITOU59K8	f123_1NP_GAM180812_D02_1_S12_R1_001.fastq.gz
4DNFI29YVZVF	f123_1NP_GAM180812_D03_1_S20_R1_001.fastq.gz
4DNFIJHNPNV6	f123_1NP_GAM180812_D04_1_S28_R1_001.fastq.gz
4DNFI7H59QLZ	f123_1NP_GAM180812_D04_2_S124_R1_001.fastq.gz
4DNFIIKG669T	f123_1NP_GAM180812_D05_1_S36_R1_001.fastq.gz
4DNFICJAY8GW	f123_1NP_GAM180812_D05_2_S132_R1_001.fastq.gz
4DNFIBY8U1RE	f123_1NP_GAM180812_D06_1_S44_R1_001.fastq.gz
4DNFIEXYBFRR	f123_1NP_GAM180812_D06_2_S140_R1_001.fastq.gz
4DNFIUZ7UU2A	f123_1NP_GAM180812_D07_1_S52_R1_001.fastq.gz
4DNFI6IDLWGF	f123_1NP_GAM180812_D07_2_S148_R1_001.fastq.gz
4DNFIJOK6Z5G	f123_1NP_GAM180812_D08_1_S60_R1_001.fastq.gz
4DNFI4F7XYSW	f123_1NP_GAM180812_D09_1_S68_R1_001.fastq.gz
4DNFI1VN8F78	f123_1NP_GAM180812_D09_2_S164_R1_001.fastq.gz
4DNFI9E8ZM2Q	f123_1NP_GAM180812_D10_1_S76_R1_001.fastq.gz
4DNFICX74EGK	f123_1NP_GAM180812_D10_2_S172_R1_001.fastq.gz
4DNFISIIBKMN	f123_1NP_GAM180812_D11_1_S84_R1_001.fastq.gz
4DNFINJGSDHG	f123_1NP_GAM180812_D11_2_S180_R1_001.fastq.gz
4DNFIFL925D6	f123_1NP_GAM180812_E01_1_S5_R1_001.fastq.gz
4DNFINZWAITM	f123_1NP_GAM180812_E01_2_S101_R1_001.fastq.gz
4DNFI5D48VO1	f123_1NP_GAM180812_E02_1_S13_R1_001.fastq.gz
4DNFIXDYNHB9	f123_1NP_GAM180812_E02_2_S109_R1_001.fastq.gz
4DNFIWBNWPS1	f123_1NP_GAM180812_E03_1_S21_R1_001.fastq.gz
4DNFIM38X41J	f123_1NP_GAM180812_E04_2_S125_R1_001.fastq.gz
4DNFIJBCND3R	f123_1NP_GAM180812_E05_1_S37_R1_001.fastq.gz
4DNFIY9CJP6G	f123_1NP_GAM180812_E06_1_S45_R1_001.fastq.gz
4DNFI1BEV5DF	f123_1NP_GAM180812_E07_1_S53_R1_001.fastq.gz
4DNFIKKXTV5D	f123_1NP_GAM180812_E07_2_S149_R1_001.fastq.gz
4DNFI2XELTOC	f123_1NP_GAM180812_E08_1_S61_R1_001.fastq.gz
4DNFI9J56CQZ	f123_1NP_GAM180812_E08_2_S157_R1_001.fastq.gz
4DNFIE2TJ1HL	f123_1NP_GAM180812_E09_1_S69_R1_001.fastq.gz
4DNFIEPNCC86	f123_1NP_GAM180812_E11_1_S85_R1_001.fastq.gz
4DNFI5ZFP2H8	f123_1NP_GAM180812_E11_2_S181_R1_001.fastq.gz
4DNFIXCSLW5O	f123_1NP_GAM180812_E12_1_S93_R1_001.fastq.gz
4DNFISIFWAQD	f123_1NP_GAM180812_F01_2_S102_R1_001.fastq.gz
4DNFI932EFET	f123_1NP_GAM180812_F02_1_S14_R1_001.fastq.gz
4DNFI8LRFL5F	f123_1NP_GAM180812_F02_2_S110_R1_001.fastq.gz
4DNFILUTRX8P	f123_1NP_GAM180812_F03_1_S22_R1_001.fastq.gz
4DNFIYMTGRWI	f123_1NP_GAM180812_F03_2_S118_R1_001.fastq.gz
4DNFI19ES6HW	f123_1NP_GAM180812_F04_1_S30_R1_001.fastq.gz
4DNFI3ME6I2X	f123_1NP_GAM180812_F04_2_S126_R1_001.fastq.gz
4DNFIV5TGMXV	f123_1NP_GAM180812_F05_1_S38_R1_001.fastq.gz
4DNFIOD81AC1	f123_1NP_GAM180812_F05_2_S134_R1_001.fastq.gz
4DNFIA3CGFNJ	f123_1NP_GAM180812_F06_1_S46_R1_001.fastq.gz
4DNFITR5WZ5S	f123_1NP_GAM180812_F06_2_S142_R1_001.fastq.gz
4DNFIBC8ZGXG	f123_1NP_GAM180812_F07_1_S54_R1_001.fastq.gz
4DNFIMUG6J39	f123_1NP_GAM180812_F07_2_S150_R1_001.fastq.gz
4DNFIY1MCV9K	f123_1NP_GAM180812_F08_1_S62_R1_001.fastq.gz
4DNFI9VAZY9S	f123_1NP_GAM180812_F08_2_S158_R1_001.fastq.gz
4DNFIP9MTRYL	f123_1NP_GAM180812_F09_1_S70_R1_001.fastq.gz
4DNFIVY74CZV	f123_1NP_GAM180812_F09_2_S166_R1_001.fastq.gz
4DNFIMXXZN9L	f123_1NP_GAM180812_F10_1_S78_R1_001.fastq.gz
4DNFIQWGDUX9	f123_1NP_GAM180812_F11_1_S86_R1_001.fastq.gz
4DNFIYW85MJ8	f123_1NP_GAM180812_F11_2_S182_R1_001.fastq.gz
4DNFI7BGXLWS	f123_1NP_GAM180812_F12_2_S190_R1_001.fastq.gz
4DNFIEIZVZ14	f123_1NP_GAM180812_G01_1_S7_R1_001.fastq.gz
4DNFI1GGM2I2	f123_1NP_GAM180812_G01_2_S103_R1_001.fastq.gz
4DNFILYKEM1D	f123_1NP_GAM180812_G02_1_S15_R1_001.fastq.gz
4DNFIDUGLJC1	f123_1NP_GAM180812_G02_2_S111_R1_001.fastq.gz
4DNFISQERPD1	f123_1NP_GAM180812_G03_1_S23_R1_001.fastq.gz
4DNFI1KX6QEF	f123_1NP_GAM180812_G04_1_S31_R1_001.fastq.gz
4DNFIOLQJGJK	f123_1NP_GAM180812_G04_2_S127_R1_001.fastq.gz
4DNFIDAE59YP	f123_1NP_GAM180812_G05_1_S39_R1_001.fastq.gz
4DNFI2OVKU6U	f123_1NP_GAM180812_G05_2_S135_R1_001.fastq.gz
4DNFISIIA8AK	f123_1NP_GAM180812_G06_1_S47_R1_001.fastq.gz
4DNFISUDB2HP	f123_1NP_GAM180812_G06_2_S143_R1_001.fastq.gz
4DNFI8VE8UJ5	f123_1NP_GAM180812_G07_1_S55_R1_001.fastq.gz
4DNFIOOL372T	f123_1NP_GAM180812_G07_2_S151_R1_001.fastq.gz
4DNFIKOAW1KY	f123_1NP_GAM180812_G08_2_S159_R1_001.fastq.gz
4DNFI2SO2AHE	f123_1NP_GAM180812_G09_1_S71_R1_001.fastq.gz
4DNFI3J2HDLX	f123_1NP_GAM180812_G09_2_S167_R1_001.fastq.gz
4DNFIKTOCXJ8	f123_1NP_GAM180812_G10_1_S79_R1_001.fastq.gz
4DNFIGFGO4X5	f123_1NP_GAM180812_G10_2_S175_R1_001.fastq.gz
4DNFINKFG5M5	f123_1NP_GAM180812_G11_1_S87_R1_001.fastq.gz
4DNFITAVX2BG	f123_1NP_GAM180812_G12_2_S191_R1_001.fastq.gz
4DNFIUCXO7MX	f123_1NP_GAM180812_H01_2_S104_R1_001.fastq.gz
4DNFIRQON2F7	f123_1NP_GAM180812_H02_1_S16_R1_001.fastq.gz
4DNFIZCOA74A	f123_1NP_GAM180812_H03_1_S24_R1_001.fastq.gz
4DNFIXPF4GW4	f123_1NP_GAM180812_H03_2_S120_R1_001.fastq.gz
4DNFIMD2ZNC8	f123_1NP_GAM180812_H04_1_S32_R1_001.fastq.gz
4DNFIVB1974M	f123_1NP_GAM180812_H05_2_S136_R1_001.fastq.gz
4DNFIR5MVY2O	f123_1NP_GAM180812_H06_1_S48_R1_001.fastq.gz
4DNFIKBSBMKF	f123_1NP_GAM180812_H06_2_S144_R1_001.fastq.gz
4DNFIALGR2UC	f123_1NP_GAM180812_H07_1_S56_R1_001.fastq.gz
4DNFIJBJU6UP	f123_1NP_GAM180812_H07_2_S152_R1_001.fastq.gz
4DNFI4P2UIEF	f123_1NP_GAM180812_H08_1_S64_R1_001.fastq.gz
4DNFIEQIGARW	f123_1NP_GAM180812_H08_2_S160_R1_001.fastq.gz
4DNFIZZ2XFCQ	f123_1NP_GAM180812_H09_1_S72_R1_001.fastq.gz
4DNFINUD7BCE	f123_1NP_GAM180812_H09_2_S168_R1_001.fastq.gz
4DNFI8BVZ3AV	f123_1NP_GAM180812_H10_1_S80_R1_001.fastq.gz
4DNFIZ9UIPG2	f123_1NP_GAM180812_H11_1_S88_R1_001.fastq.gz
4DNFIF5GUOTM	f123_1NP_GAM180812_H11_2_S184_R1_001.fastq.gz
4DNFI3LDKC1L	f123_1NP_GAM180812_H12_1_S96_R1_001.fastq.gz
4DNFIMUTWMMY	f123_1NP_GAM180914_A01_1_S1_R1_001.fastq.gz
4DNFI1JBRPTQ	f123_1NP_GAM180914_A02_1_S9_R1_001.fastq.gz
4DNFIYTRYF1K	f123_1NP_GAM180914_A03_1_S17_R1_001.fastq.gz
4DNFI1RWH6X7	f123_1NP_GAM180914_A04_1_S25_R1_001.fastq.gz
4DNFI8RS1BA6	f123_1NP_GAM180914_A05_1_S33_R1_001.fastq.gz
4DNFIJ2GLMD4	f123_1NP_GAM180914_A07_1_S49_R1_001.fastq.gz
4DNFIEFV7TML	f123_1NP_GAM180914_A08_1_S57_R1_001.fastq.gz
4DNFI3BAVCXE	f123_1NP_GAM180914_A09_1_S65_R1_001.fastq.gz
4DNFIOV6QM74	f123_1NP_GAM180914_A10_1_S73_R1_001.fastq.gz
4DNFIUSEYDBT	f123_1NP_GAM180914_A11_1_S81_R1_001.fastq.gz
4DNFINYNHTSA	f123_1NP_GAM180914_A12_1_S89_R1_001.fastq.gz
4DNFIPUMNT18	f123_1NP_GAM180914_B02_1_S10_R1_001.fastq.gz
4DNFIOLX99SU	f123_1NP_GAM180914_B04_1_S26_R1_001.fastq.gz
4DNFIFP5LA5R	f123_1NP_GAM180914_B05_1_S34_R1_001.fastq.gz
4DNFIW2FT4GR	f123_1NP_GAM180914_B07_1_S50_R1_001.fastq.gz
4DNFIPNXZS61	f123_1NP_GAM180914_B08_1_S58_R1_001.fastq.gz
4DNFIN1ZPV5V	f123_1NP_GAM180914_B10_1_S74_R1_001.fastq.gz
4DNFI6X4NVJX	f123_1NP_GAM180914_B11_1_S82_R1_001.fastq.gz
4DNFIFR88UCF	f123_1NP_GAM180914_C01_1_S3_R1_001.fastq.gz
4DNFIS6YJ6C5	f123_1NP_GAM180914_C02_1_S11_R1_001.fastq.gz
4DNFIGW5LEVU	f123_1NP_GAM180914_C03_1_S19_R1_001.fastq.gz
4DNFI39C6M7J	f123_1NP_GAM180914_C05_1_S35_R1_001.fastq.gz
4DNFISSIAJ7D	f123_1NP_GAM180914_C06_1_S43_R1_001.fastq.gz
4DNFIORRNJ17	f123_1NP_GAM180914_C07_1_S51_R1_001.fastq.gz
4DNFI78PI75Q	f123_1NP_GAM180914_C08_1_S59_R1_001.fastq.gz
4DNFIATEBEP3	f123_1NP_GAM180914_C09_1_S67_R1_001.fastq.gz
4DNFIYXQ8X7T	f123_1NP_GAM180914_C10_1_S75_R1_001.fastq.gz
4DNFID8UB1JW	f123_1NP_GAM180914_C11_1_S83_R1_001.fastq.gz
4DNFIJWA3RPB	f123_1NP_GAM180914_C12_1_S91_R1_001.fastq.gz
4DNFI4O24ZQ5	f123_1NP_GAM180914_D01_1_S4_R1_001.fastq.gz
4DNFINJOCILN	f123_1NP_GAM180914_D02_1_S12_R1_001.fastq.gz
4DNFIQ4HLCV1	f123_1NP_GAM180914_D03_1_S20_R1_001.fastq.gz
4DNFI9D8FDGB	f123_1NP_GAM180914_D05_1_S36_R1_001.fastq.gz
4DNFI166ZZPO	f123_1NP_GAM180914_D06_1_S44_R1_001.fastq.gz
4DNFI1KZWX5X	f123_1NP_GAM180914_D07_1_S52_R1_001.fastq.gz
4DNFI1BDNK8N	f123_1NP_GAM180914_D08_1_S60_R1_001.fastq.gz
4DNFIV5AH1BI	f123_1NP_GAM180914_D09_1_S68_R1_001.fastq.gz
4DNFI8TDZ97H	f123_1NP_GAM180914_D10_1_S76_R1_001.fastq.gz
4DNFIS3KCFKI	f123_1NP_GAM180914_D11_1_S84_R1_001.fastq.gz
4DNFIGL1WTVZ	f123_1NP_GAM180914_D12_1_S92_R1_001.fastq.gz
4DNFIGT8DKTE	f123_1NP_GAM180914_E01_1_S5_R1_001.fastq.gz
4DNFIPKKAK42	f123_1NP_GAM180914_E03_1_S21_R1_001.fastq.gz
4DNFICZXJDY1	f123_1NP_GAM180914_E04_1_S29_R1_001.fastq.gz
4DNFI9GYNGT7	f123_1NP_GAM180914_E05_1_S37_R1_001.fastq.gz
4DNFINN5R7W8	f123_1NP_GAM180914_E06_1_S45_R1_001.fastq.gz
4DNFIORCR2YZ	f123_1NP_GAM180914_E07_1_S53_R1_001.fastq.gz
4DNFIS8YYJMZ	f123_1NP_GAM180914_E08_1_S61_R1_001.fastq.gz
4DNFIUJ2VR8S	f123_1NP_GAM180914_E09_1_S69_R1_001.fastq.gz
4DNFIVP1JUCY	f123_1NP_GAM180914_E10_1_S77_R1_001.fastq.gz
4DNFICX3WKXA	f123_1NP_GAM180914_E11_1_S85_R1_001.fastq.gz
4DNFI6ME8CIZ	f123_1NP_GAM180914_E12_1_S93_R1_001.fastq.gz
4DNFIPJ57IV1	f123_1NP_GAM180914_F01_1_S6_R1_001.fastq.gz
4DNFIOYR9MUY	f123_1NP_GAM180914_F02_1_S14_R1_001.fastq.gz
4DNFI1Z8FDYN	f123_1NP_GAM180914_F03_1_S22_R1_001.fastq.gz
4DNFIN7A5SR5	f123_1NP_GAM180914_F04_1_S30_R1_001.fastq.gz
4DNFIUV3ARGX	f123_1NP_GAM180914_F05_1_S38_R1_001.fastq.gz
4DNFIQV8TOAF	f123_1NP_GAM180914_F07_1_S54_R1_001.fastq.gz
4DNFI56NYR2B	f123_1NP_GAM180914_F08_1_S62_R1_001.fastq.gz
4DNFI14EA7KX	f123_1NP_GAM180914_F09_1_S70_R1_001.fastq.gz
4DNFIQMOJA8B	f123_1NP_GAM180914_F10_1_S78_R1_001.fastq.gz
4DNFI1XPGTOY	f123_1NP_GAM180914_F11_1_S86_R1_001.fastq.gz
4DNFIFCZW182	f123_1NP_GAM180914_F12_1_S94_R1_001.fastq.gz
4DNFIMMDKQZV	f123_1NP_GAM180914_G02_1_S15_R1_001.fastq.gz
4DNFIICLP4W3	f123_1NP_GAM180914_G03_1_S23_R1_001.fastq.gz
4DNFIOL7X2ER	f123_1NP_GAM180914_G05_1_S39_R1_001.fastq.gz
4DNFIN6L9S8K	f123_1NP_GAM180914_G06_1_S47_R1_001.fastq.gz
4DNFI8FWVXPE	f123_1NP_GAM180914_G07_1_S55_R1_001.fastq.gz
4DNFIBVRS9OU	f123_1NP_GAM180914_G08_1_S63_R1_001.fastq.gz
4DNFIXW3K4FM	f123_1NP_GAM180914_G09_1_S71_R1_001.fastq.gz
4DNFIURPIUSW	f123_1NP_GAM180914_G10_1_S79_R1_001.fastq.gz
4DNFIKEFMU5F	f123_1NP_GAM180914_G11_1_S87_R1_001.fastq.gz
4DNFIEYBX6JL	f123_1NP_GAM180914_G12_1_S95_R1_001.fastq.gz
4DNFI7ULKUV5	f123_1NP_GAM180914_H01_1_S8_R1_001.fastq.gz
4DNFIVV6I2CB	f123_1NP_GAM180914_H02_1_S16_R1_001.fastq.gz
4DNFIQ77KIFU	f123_1NP_GAM180914_H03_1_S24_R1_001.fastq.gz
4DNFIU8CVHK5	f123_1NP_GAM180914_H05_1_S40_R1_001.fastq.gz
4DNFI9O5T7EZ	f123_1NP_GAM180914_H06_1_S48_R1_001.fastq.gz
4DNFII9IUAR7	f123_1NP_GAM180914_H08_1_S64_R1_001.fastq.gz
4DNFI4C8VC5Z	f123_1NP_GAM180914_H09_1_S72_R1_001.fastq.gz
4DNFI89CY7OH	f123_1NP_GAM180914_H10_1_S80_R1_001.fastq.gz
4DNFI983DMCB	f123_1NP_GAM180914_H11_1_S88_R1_001.fastq.gz
4DNFIHCJALVM	f123_1NP_GAM180914_H12_1_S96_R1_001.fastq.gz
